# Supplementary material for: Genome-wide characterization of mitochondrial DNA methylation in human brain
Source: Front Endocrinol (Lausanne). 2023 Jan 16;13:1059120. doi: 10.3389/fendo.2022.1059120 (PMC9885148; doi:10.3389/fendo.2022.1059120)
Supplement: Supplementary file 2 [file DataSheet_1.xlsx]

## Sheet: Sup Table 1
Supplementary Table 1: Demographic information for study. Brain tissue was collected from seven donors archived in the MRC London Neurodegenerative Disease Brain Bank. For each donor two brain regions, the superior temporal gyrus (STG) and cerebellum (CER) were collected. Samples selected for the study had a relatively low post-mortem interval (compared to other samples available), no evidence of…
Individual	Age at Death (Years)	Sex	Post-Mortem Interval (hours)
1	82	Female	43
2	81	Female	17
3	80	Female	3
4	86	Male	6
5	87	Female	22
6	81	Male	18
7	77	Male	11

## Sheet: Sup Table 2
Supplementary Table 2: Summary of sequencing data generated. Shown are the number of raw reads before, and after quality control (QC), the number and percentage (%) of QC'd reads that map to the mitochondrial genome, and the mitochondrial genome coverage.
Individual	Tissue	Number of raw reads	Number of reads after QC trimming	Number of QC trimmed reads mapping to mtDNA	% of QC trimmed reads that map to mtDNA	mitochondrial genome coverage (x)
1	STG	647926	639043	289262	45.2649	2932.95
1	CER	854238	852196	448319	52.6075	4545.69
2	STG	451355	450143	265519	58.9855	2692.21
2	CER	3794516	3786052	2124634	56.1174	21542.6
3	STG	815591	814071	464389	57.0453	4708.63
3	CER	551099	550020	388713	70.6725	3941.32
4	STG	1054264	1053299	875533	83.1229	8877.39
4	CER	1422175	1420402	1179213	83.0197	11956.5
5	STG	1166563	1164115	405179	34.8058	4108.28
5	CER	735426	734126	200306	27.285	2030.99
6	STG	1226067	1224691	892019	72.8363	9044.55
6	CER	873477	872322	628665	72.068	6374.3
7	STG	725673	724523	406287	56.0765	4119.51
7	CER	639312	635896	246792	38.8101	2502.33
Average		1.06841e+06	1.06578e+06	629631	57.7655	6384.09

## Sheet: Sup Table 3
Supplementary Table 3: The 100 most highly methylated sites in mtDNA. Shown are genomic position (bp), strand, gene, average mtDNA methylation level (%) and standard deviation (SD) in the STG and CER. Loci are ranked by genomic position.
Genomic position	Context	Strand	Gene	Methylation mean % STG	Methylation SD % STG	Methylation mean % CER	Methylation SD % CER
545	CpG	-	D-LOOP	16.23	6.91	15.718	2.451
4862	CpH	+	MT-ND2	12.271	6.104	18.969	3.116
4864	CpH	+	MT-ND2	12.434	4.449	17.816	2.987
4869	CpH	+	MT-ND2	12.766	6.645	18.339	3.272
4875	CpH	+	MT-ND2	13.415	3.947	18.645	4.359
4879	CpH	+	MT-ND2	13.012	6.955	18.276	4.451
4880	CpH	+	MT-ND2	12.746	4.157	18.75	4.724
4881	CpH	+	MT-ND2	12.776	4.129	19.008	4.973
4882	CpH	+	MT-ND2	13.484	4.411	19.605	5.628
4883	CpH	+	MT-ND2	11.46	4.274	16.012	7.826
4886	CpH	+	MT-ND2	13.171	3.802	18.603	5.943
4888	CpH	+	MT-ND2	13.421	4.179	18.438	4.914
4892	CpH	+	MT-ND2	13.68	4.537	18.143	5.463
4898	CpH	+	MT-ND2	12.419	4.163	16.906	5.851
4899	CpH	+	MT-ND2	13.226	3.511	17.095	5.228
4904	CpH	+	MT-ND2	11.259	3.124	15.534	4.832
4906	CpH	+	MT-ND2	10.784	2.673	14.75	4.738
4908	CpH	+	MT-ND2	10.226	2.681	13.924	4.375
4909	CpH	+	MT-ND2	10.118	2.505	13.503	4.678
4910	CpH	+	MT-ND2	9.972	2.403	13.125	4.534
4912	CpH	+	MT-ND2	9.786	2.683	12.839	4.484
8658	CpH	+	MT-ATP6	13.111	3.088	9.83	4.138
8676	CpH	+	MT-ATP6	13.287	4.238	10.057	3.368
8680	CpH	+	MT-ATP6	13.207	4.641	9.47	3.172
8684	CpH	+	MT-ATP6	13.314	4.786	10.128	2.672
8685	CpH	+	MT-ATP6	13.162	4.32	11.219	3.036
8687	CpH	+	MT-ATP6	13.62	4.026	10.627	3.762
8692	CpH	+	MT-ATP6	13.76	4.193	11.118	3.591
8702	CpH	+	MT-ATP6	12.61	6.003	10.022	3.609
8703	CpH	+	MT-ATP6	13.516	3.152	10.591	3.736
8707	CpH	+	MT-ATP6	12.178	3.449	10.421	3.063
8766	CpH	+	MT-ATP6	12.443	4.057	11.53	3.02
8779	CpH	+	MT-ATP6	12.121	5.507	11.967	4.937
8781	CpG	+	MT-ATP6	10.369	5.631	12.302	5
8785	CpH	+	MT-ATP6	10.391	6.56	12.538	5.186
8787	CpH	+	MT-ATP6	10.789	6.124	13.352	4.862
8788	CpH	+	MT-ATP6	10.376	5.928	12.75	5.713
8792	CpH	+	MT-ATP6	10.513	5.044	12.325	5.185
8794	CpH	+	MT-ATP6	11.073	4.688	12.465	4.873
8796	CpH	+	MT-ATP6	10.414	4.772	12.193	5.308
8798	CpH	+	MT-ATP6	10.837	5.172	13.172	5.781
8804	CpH	+	MT-ATP6	10.5	5.164	13.124	7.426
8806	CpH	+	MT-ATP6	10.72	4.863	12.221	6.54
8810	CpH	+	MT-ATP6	11.545	5.144	11.759	5.652
8811	CpH	+	MT-ATP6	13.628	4.271	12.891	5.115
11227	CpH	+	MT-ND4	12.822	6.615	12.452	4.712
11242	CpH	+	MT-ND4	11.892	2.964	11.527	3.737
11245	CpG	+	MT-ND4	12.269	2.946	11.709	3.959
11247	CpH	+	MT-ND4	12.921	6.46	11.68	3.985
11249	CpH	+	MT-ND4	12.218	3.018	11.883	4.117
11257	CpH	+	MT-ND4	13.055	3.076	12.737	4.254
11259	CpH	+	MT-ND4	12.48	3.179	12.166	4.241
11261	CpH	+	MT-ND4	13.998	3.398	13.648	4.378
11263	CpH	+	MT-ND4	12.666	3.337	12.74	4.295
11266	CpH	+	MT-ND4	13.431	3.323	12.855	4.375
11268	CpH	+	MT-ND4	12.841	3.318	12.82	4.304
11269	CpH	+	MT-ND4	13.01	2.948	12.897	4.007
11270	CpH	+	MT-ND4	12.764	2.801	12.573	4.476
11275	CpH	+	MT-ND4	12.65	6.234	12.584	4.504
11277	CpH	+	MT-ND4	12.803	2.659	12.955	4.188
11279	CpH	+	MT-ND4	12.891	2.755	12.75	4.454
11284	CpH	+	MT-ND4	12.857	2.887	12.412	4.579
11288	CpH	+	MT-ND4	12.824	3.005	12.448	4.671
11291	CpH	+	MT-ND4	12.678	3.046	12.119	4.403
11294	CpH	+	MT-ND4	12.074	2.916	11.753	4.17
11296	CpH	+	MT-ND4	12.441	2.963	12.02	4.449
11298	CpH	+	MT-ND4	11.479	2.809	11.376	3.825
11302	CpH	+	MT-ND4	11.569	2.795	11.148	3.623
14109	CpH	+	MT-ND5	11.949	4.272	10.909	5.387
14112	CpH	+	MT-ND5	12.614	5.109	11.166	5.268
14115	CpH	+	MT-ND5	13.685	6.005	12.543	5.499
14116	CpH	+	MT-ND5	13.502	6.51	12.547	6.935
14117	CpH	+	MT-ND5	14.633	6.572	12.951	6.378
14119	CpH	+	MT-ND5	14.623	6.363	11.443	6.827
14121	CpH	+	MT-ND5	14.455	6.151	11.682	7.527
14124	CpH	+	MT-ND5	14.89	5.987	13.394	6.779
14125	CpH	+	MT-ND5	14.898	6.107	13.72	7.131
14129	CpH	+	MT-ND5	15.308	6.397	14.292	7.522
14130	CpH	+	MT-ND5	15.778	6.304	14.381	7.094
14131	CpH	+	MT-ND5	15.399	6.373	13.971	7.697
14134	CpH	+	MT-ND5	14.742	6.401	13.982	7.633
14136	CpH	+	MT-ND5	15.914	6.55	14.269	8.128
14137	CpH	+	MT-ND5	15.187	6.472	14.353	8.638
14142	CpH	+	MT-ND5	16.849	6.387	15.383	9.207
14144	CpH	+	MT-ND5	15.052	6.462	15.606	9.114
14149	CpH	+	MT-ND6	14.466	5.786	15.567	8.08
14150	CpH	+	MT-ND6	14.785	5.404	15.492	9.042
14155	CpH	+	MT-ND6	13.88	5.466	15.857	8.278
14156	CpH	+	MT-ND6	14.804	5.477	15.488	9.477
14157	CpH	+	MT-ND6	13.421	5.295	15.326	9.09
14158	CpH	+	MT-ND6	13.265	4.877	15.168	9.284
14159	CpG	+	MT-ND6	13.162	4.503	15.941	8.652
14163	CpH	+	MT-ND6	14.053	7.288	16.426	9.837
14169	CpH	+	MT-ND6	14.937	6.272	17.084	9.301
14175	CpH	+	MT-ND6	14.165	3.832	16.828	8.89
14184	CpH	+	MT-ND6	12.784	4.468	16.378	8.601
14186	CpH	+	MT-ND6	12.06	4.531	15.009	8.723
14187	CpH	+	MT-ND6	13.042	4.306	16.358	8.819
14190	CpH	+	MT-ND6	11.6	4.508	13.51	8.638
14194	CpH	+	MT-ND6	10.22	4.268	13.301	8.599

## Sheet: Sup Table 4
Supplementary Table 4: Differentially methylated positions (DMPs) in the mitochondrial genome associated with sex. Our mixed effects model identified 1,311 nominally significant positions (P-value < 0.05), 19 of which had a Q-value < 0.1 after Benjamini-Hochberg correction (shown in italics). Shown are the Genomic position (bp), context, strand, gene, mean log2 ratio methylation (positive represe…
Genomic position	Context	Strand	Gene	Log2 ratio (female/male)	P-value	Q-value
9055	CpG	-	MT-ATP6	1.54511	9.7177e-06	0.0593999
5913	CpG	-	MT-COX1	-0.6022	2.97641e-05	0.0593999
5312	CpH	+	MT-ND2	-0.570956	4.15942e-05	0.0593999
14820	CpH	+	MT-CYTB	-0.926774	4.9289e-05	0.0593999
11972	CpH	+	MT-ND4	-1.45761	5.46693e-05	0.0593999
1048	CpH	+	MT-RNR1	-1.9745	5.62952e-05	0.0593999
420	CpH	+	D-LOOP	-1.07823	6.18373e-05	0.0593999
411	CpG	+	D-LOOP	-1.04558	6.6239e-05	0.0593999
11971	CpH	+	MT-ND4	-1.43798	8.18128e-05	0.0652139
3699	CpG	+	MT-ND1	-0.627597	0.000102324	0.0734072
418	CpH	+	D-LOOP	-0.73454	0.000126146	0.0751295
11983	CpH	+	MT-ND4	-1.14642	0.00013477	0.0751295
11953	CpH	+	MT-ND4	-1.28052	0.000136142	0.0751295
9408	CpH	+	MT-COX3	-0.656804	0.000148606	0.0758231
6447	CpH	+	MT-COX1	-0.981826	0.000160966	0.0758231
14811	CpH	+	MT-CYTB	-1.09945	0.000169106	0.0758231
14810	CpH	+	MT-CYTB	-1.13057	0.000204513	0.0818619
11970	CpH	+	MT-ND4	-1.53459	0.000205396	0.0818619
12000	CpH	+	MT-ND4	-1.08152	0.000221282	0.0835513
15863	CpH	-	MT-CYTB	-0.549973	0.000286872	0.102901
11960	CpH	+	MT-ND4	-1.44265	0.000318346	0.107891
9064	CpH	-	MT-ATP6	-0.445668	0.000339939	0.107891
14343	CpH	+	MT-ND6	-1.22346	0.000349709	0.107891
11967	CpH	+	MT-ND4	-1.32437	0.000373216	0.107891
10692	CpH	+	MT-ND4L	-1.31528	0.00039416	0.107891
11965	CpH	+	MT-ND4	-1.53464	0.000394733	0.107891
14800	CpH	+	MT-CYTB	-1.1799	0.000420269	0.107891
13471	CpH	-	MT-ND5	-0.381846	0.000462585	0.107891
14817	CpH	+	MT-CYTB	-0.770844	0.00046775	0.107891
14814	CpH	+	MT-CYTB	-1.14783	0.000472636	0.107891
5317	CpH	+	MT-ND2	-0.393176	0.000483561	0.107891
14812	CpH	+	MT-CYTB	-0.780514	0.000495299	0.107891
14791	CpH	+	MT-CYTB	-0.954948	0.00049752	0.107891
12012	CpH	+	MT-ND4	-0.854229	0.000525744	0.107891
7700	CpH	+	MT-COX2	-1.98119	0.000558568	0.107891
6702	CpH	+	MT-COX1	-0.820732	0.00056729	0.107891
12010	CpH	+	MT-ND4	-1.07073	0.000572526	0.107891
15005	CpG	-	MT-CYTB	-0.33157	0.000584228	0.107891
1561	CpG	+	MT-RNR1	-1.93389	0.00058653	0.107891
11980	CpH	+	MT-ND4	-0.994426	0.000608012	0.109047
1981	CpH	-	MT-RNR2	-0.503646	0.0006825	0.111037
147	CpH	+	D-LOOP	-0.814863	0.000684967	0.111037
11981	CpH	+	MT-ND4	-0.98596	0.00069161	0.111037
394	CpH	+	D-LOOP	-0.703847	0.000691835	0.111037
6473	CpH	+	MT-COX1	-0.571523	0.000696495	0.111037
16400	CpH	+	D-LOOP	-1.01349	0.000744676	0.114598
2114	CpH	+	MT-RNR2	-2.15177	0.000750783	0.114598
15761	CpG	-	MT-CYTB	-0.41434	0.000768434	0.114849
14796	CpH	+	MT-CYTB	-1.01541	0.000793047	0.115997
2063	CpH	-	MT-RNR2	-0.530295	0.000808457	0.115997
14816	CpH	+	MT-CYTB	-0.778461	0.00084453	0.117308
12697	CpH	+	MT-ND5	-1.02407	0.000868	0.117308
12700	CpH	+	MT-ND5	-1.59569	0.000898257	0.117308
12016	CpH	+	MT-ND4	-0.901712	0.000910201	0.117308
15544	CpH	+	MT-CYTB	-1.03392	0.000929807	0.117308
11997	CpH	+	MT-ND4	-1.13635	0.000943953	0.117308
4803	CpH	+	MT-ND2	1.27963	0.000970572	0.117308
14803	CpG	+	MT-CYTB	-1.18059	0.000973229	0.117308
6931	CpH	-	MT-COX1	-0.375845	0.000977899	0.117308
6445	CpG	+	MT-COX1	-1.28173	0.000981108	0.117308
404	CpH	+	D-LOOP	-0.748064	0.00101515	0.118169
14809	CpH	+	MT-CYTB	-0.998413	0.00102126	0.118169
5043	CpH	-	MT-ND2	-0.567605	0.00104258	0.118428
1990	CpG	-	MT-RNR2	-0.337026	0.00105651	0.118428
14773	CpH	+	MT-CYTB	-1.00121	0.00108812	0.120095
8028	CpH	+	MT-COX2	-0.907589	0.00114675	0.121457
14815	CpH	+	MT-CYTB	-0.889781	0.00115734	0.121457
15045	CpG	-	MT-CYTB	-0.442716	0.00116108	0.121457
11995	CpH	+	MT-ND4	-0.700256	0.00116818	0.121457
13069	CpH	-	MT-ND5	-0.562012	0.00119601	0.121953
11986	CpH	+	MT-ND4	-1.04863	0.00123709	0.121953
14794	CpH	+	MT-CYTB	-1.02593	0.00128488	0.121953
13338	CpH	+	MT-ND5	-0.871991	0.00130797	0.121953
14668	CpH	+	MT-ND6	-1.82677	0.00131783	0.121953
7233	CpH	+	MT-COX1	-1.76107	0.00132689	0.121953
3809	CpH	+	MT-ND1	0.613697	0.00133301	0.121953
12256	CpH	-	MT-TRNS2	-0.39196	0.00134686	0.121953
11913	CpG	+	MT-ND4	-1.27549	0.00135825	0.121953
437	CpH	+	D-LOOP	-1.07828	0.00138308	0.121953
4168	CpH	+	MT-ND1	-1.85114	0.00138416	0.121953
4192	CpH	+	MT-ND1	-1.27605	0.00140234	0.121953
6739	CpH	+	MT-COX1	-1.46618	0.00140462	0.121953
12065	CpH	+	MT-ND4	-0.684647	0.00143011	0.121953
7939	CpH	+	MT-COX2	-0.954638	0.00144977	0.121953
15148	CpG	-	MT-CYTB	-0.597924	0.00145961	0.121953
11977	CpH	+	MT-ND4	-1.04209	0.0015101	0.121953
14229	CpH	+	MT-ND6	-0.713075	0.0015266	0.121953
473	CpH	+	D-LOOP	-1.01454	0.00152771	0.121953
14827	CpH	+	MT-CYTB	-0.558017	0.00154475	0.121953
1024	CpG	-	MT-RNR1	-0.421322	0.0015533	0.121953
348	CpH	+	D-LOOP	-0.859553	0.00157071	0.121953
14368	CpH	+	MT-ND6	-0.539835	0.00157519	0.121953
11956	CpH	+	MT-ND4	-1.27152	0.001599	0.121953
11869	CpH	+	MT-ND4	-0.884871	0.00160373	0.121953
12022	CpH	+	MT-ND4	-0.781909	0.00162433	0.121953
12023	CpH	+	MT-ND4	-0.697296	0.00163194	0.121953
1312	CpH	+	MT-RNR1	-1.00224	0.00170458	0.12354
14792	CpH	+	MT-CYTB	-0.984626	0.00171831	0.12354
7502	CpH	+	MT-TRNS1	-0.945451	0.00172253	0.12354
14806	CpH	+	MT-CYTB	-0.944464	0.00174106	0.12354
3287	CpH	+	MT-TRNL1	-0.790807	0.00177145	0.12354
15990	CpH	+	MT-TRNP	-1.94047	0.00178824	0.12354
11932	CpH	+	MT-ND4	-1.31321	0.00179261	0.12354
2212	CpH	+	MT-RNR2	-1.51994	0.00179975	0.12354
12708	CpH	+	MT-ND5	-0.927603	0.00182509	0.12354
11994	CpH	+	MT-ND4	-0.908258	0.00183004	0.12354
12014	CpH	+	MT-ND4	-0.928121	0.00184259	0.12354
14771	CpH	+	MT-CYTB	-1.07019	0.00186803	0.124086
3246	CpH	+	MT-TRNL1	-0.913561	0.00193073	0.127074
457	CpH	+	D-LOOP	-0.822446	0.0020281	0.129778
15168	CpH	-	MT-CYTB	-0.166092	0.00203211	0.129778
1020	CpH	+	MT-RNR1	-0.965019	0.00203656	0.129778
2217	CpH	+	MT-RNR2	-1.57722	0.00205063	0.129778
12045	CpH	+	MT-ND4	-0.823933	0.00206227	0.129778
436	CpH	+	D-LOOP	-0.993903	0.0021247	0.131554
14772	CpH	+	MT-CYTB	-0.971115	0.00213345	0.131554
14761	CpH	+	MT-CYTB	-0.837678	0.00214931	0.131554
597	CpH	+	MT-TRNF	-1.40077	0.00216383	0.131554
6296	CpH	+	MT-COX1	-1.05437	0.00223215	0.134066
14453	CpH	-	MT-ND6	-0.399676	0.00225976	0.134066
14244	CpH	+	MT-ND6	-0.92603	0.00226243	0.134066
11862	CpH	+	MT-ND4	-0.881107	0.00229251	0.134066
12020	CpH	+	MT-ND4	-0.786541	0.00231387	0.134066
3214	CpH	+	MT-RNR2	-0.669011	0.00233014	0.134066
16223	CpH	+	D-LOOP	-1.57436	0.00233596	0.134066
5917	CpG	-	MT-COX1	-0.502148	0.00238263	0.134642
12049	CpH	+	MT-ND4	-0.705105	0.00240096	0.134642
14720	CpG	+	MT-TRNE	-0.998843	0.00240231	0.134642
465	CpH	+	D-LOOP	-0.795416	0.00246055	0.136633
14759	CpG	+	MT-CYTB	-0.922387	0.0024786	0.136633
9760	CpH	+	MT-COX3	-0.919148	0.00249498	0.136633
9414	CpH	+	MT-COX3	-0.536245	0.00254585	0.137089
6468	CpH	+	MT-COX1	-1.0936	0.00256499	0.137089
592	CpH	+	MT-TRNF	-1.02046	0.00260199	0.137089
14228	CpH	+	MT-ND6	-0.830283	0.00261067	0.137089
386	CpH	+	D-LOOP	-0.508859	0.00261544	0.137089
9703	CpH	+	MT-COX3	-0.603945	0.00263685	0.137089
12061	CpH	+	MT-ND4	-0.701674	0.00266431	0.137089
6845	CpH	+	MT-COX1	-2.16513	0.00268675	0.137089
11979	CpH	+	MT-ND4	-1.01334	0.00269997	0.137089
14716	CpH	+	MT-TRNE	-0.894992	0.00270814	0.137089
8904	CpH	+	MT-ATP6	-1.84917	0.00271351	0.137089
3295	CpH	+	MT-TRNL1	-0.566138	0.00275008	0.137365
4185	CpH	+	MT-ND1	-1.33218	0.00276865	0.137365
16085	CpH	+	D-LOOP	-1.28368	0.00281169	0.137365
14807	CpH	+	MT-CYTB	-0.785964	0.00282066	0.137365
14247	CpH	+	MT-ND6	-0.767392	0.00282783	0.137365
13078	CpH	+	MT-ND5	-0.43862	0.00283385	0.137365
14754	CpH	+	MT-CYTB	-0.954204	0.00286224	0.13781
10214	CpH	+	MT-ND3	-0.432653	0.00294851	0.138779
5668	CpH	-	MT-TRNN	-0.601374	0.00295729	0.138779
3337	CpH	-	MT-ND1	-0.418691	0.00296655	0.138779
2162	CpH	+	MT-RNR2	-1.43868	0.0029696	0.138779
7669	CpH	+	MT-COX2	-1.97092	0.00302241	0.138779
7921	CpH	+	MT-COX2	-1.17967	0.00303162	0.138779
6492	CpH	+	MT-COX1	-1.03544	0.00305582	0.138779
9520	CpH	-	MT-COX3	-0.44595	0.00308972	0.138779
4196	CpH	+	MT-ND1	-1.07273	0.00310445	0.138779
12002	CpH	+	MT-ND4	-0.936351	0.00310699	0.138779
9075	CpH	+	MT-ATP6	-0.991657	0.00310742	0.138779
12399	CpH	+	MT-ND5	-0.527645	0.00322633	0.138779
16456	CpH	-	D-LOOP	-0.395794	0.00324167	0.138779
4186	CpH	+	MT-ND1	-1.20123	0.00326583	0.138779
12461	CpH	+	MT-ND5	-0.883151	0.00326819	0.138779
11938	CpH	+	MT-ND4	-1.37608	0.00328086	0.138779
2225	CpH	+	MT-RNR2	-1.96792	0.00328354	0.138779
7682	CpH	+	MT-COX2	-1.57139	0.00331076	0.138779
12034	CpH	+	MT-ND4	-0.764579	0.00331295	0.138779
7207	CpH	-	MT-COX1	-0.445454	0.00335025	0.138779
4167	CpH	+	MT-ND1	-1.17381	0.00336394	0.138779
5825	CpH	+	MT-TRNC	-0.775633	0.00339191	0.138779
433	CpH	+	D-LOOP	-0.790314	0.00339402	0.138779
12019	CpH	+	MT-ND4	-0.832457	0.00339408	0.138779
6563	CpG	+	MT-COX1	-0.755842	0.00346122	0.138779
382	CpH	+	D-LOOP	-0.662001	0.0034634	0.138779
12363	CpH	+	MT-ND5	-0.646789	0.00346654	0.138779
12449	CpH	+	MT-ND5	-0.982089	0.0034806	0.138779
7862	CpH	+	MT-COX2	-0.91858	0.00349059	0.138779
4147	CpG	+	MT-ND1	-0.925117	0.00350798	0.138779
16339	CpH	+	D-LOOP	-0.592064	0.00353266	0.138779
14245	CpH	+	MT-ND6	-0.722057	0.0035392	0.138779
14753	CpH	+	MT-CYTB	-0.875918	0.00355216	0.138779
5306	CpH	+	MT-ND2	-0.807523	0.00355408	0.138779
9828	CpG	-	MT-COX3	-0.397032	0.00356261	0.138779
12806	CpH	-	MT-ND5	-0.414606	0.00361609	0.138779
4632	CpH	-	MT-ND2	-0.524932	0.00361677	0.138779
9717	CpH	+	MT-COX3	-1.00947	0.00362068	0.138779
6188	CpH	+	MT-COX1	-1.50798	0.00365339	0.138779
8910	CpH	+	MT-ATP6	-1.7848	0.00365615	0.138779
9226	CpH	+	MT-COX3	-1.28325	0.00371504	0.139376
7077	CpH	-	MT-COX1	-0.445665	0.00371946	0.139376
387	CpH	+	D-LOOP	-0.527467	0.00373015	0.139376
12305	CpH	+	MT-TRNL2	-0.869844	0.00380122	0.141295
2202	CpG	+	MT-RNR2	-1.81593	0.00385196	0.141404
7476	CpH	+	MT-TRNS1	-0.904298	0.00386956	0.141404
5129	CpH	+	MT-ND2	-0.474163	0.00388593	0.141404
13565	CpH	+	MT-ND5	-1.20825	0.00389638	0.141404
14359	CpH	+	MT-ND6	-1.05838	0.00391857	0.141404
3312	CpH	+	MT-ND1	-0.397533	0.00392243	0.141404
494	CpH	+	D-LOOP	-1.12597	0.00403377	0.142867
640	CpH	+	MT-TRNF	-0.839841	0.00404114	0.142867
14249	CpG	-	MT-ND6	-0.465053	0.00404231	0.142867
11690	CpG	-	MT-ND4	-0.215959	0.00404265	0.142867
6434	CpH	+	MT-COX1	-0.772779	0.00409589	0.14301
14829	CpH	+	MT-CYTB	-0.662154	0.0041054	0.14301
445	CpH	+	D-LOOP	-0.987025	0.00410651	0.14301
4019	CpH	+	MT-ND1	-0.579917	0.0041944	0.144106
9735	CpH	+	MT-COX3	-1.12768	0.00421273	0.144106
14225	CpG	+	MT-ND6	-0.900069	0.00422464	0.144106
5328	CpH	+	MT-ND2	-0.40277	0.00422657	0.144106
2219	CpH	+	MT-RNR2	-0.955773	0.00428095	0.144106
6244	CpH	+	MT-COX1	-0.582551	0.00429118	0.144106
14751	CpH	+	MT-CYTB	-1.01165	0.00429395	0.144106
13042	CpH	-	MT-ND5	-0.57463	0.00429867	0.144106
7019	CpG	+	MT-COX1	-2.10318	0.00445811	0.148756
7618	CpG	+	MT-COX2	-1.75681	0.00450194	0.149133
14774	CpH	+	MT-CYTB	-0.875859	0.00452174	0.149133
2040	CpH	-	MT-RNR2	-0.464475	0.00454027	0.149133
435	CpH	+	D-LOOP	-0.920493	0.00455257	0.149133
14730	CpH	+	MT-TRNE	-0.901142	0.00459543	0.149853
5288	CpH	+	MT-ND2	-0.743645	0.004699	0.152359
9565	CpH	-	MT-COX3	-0.508394	0.00471476	0.152359
6531	CpH	+	MT-COX1	-1.2057	0.00477728	0.153424
5349	CpH	+	MT-ND2	-0.5431	0.00480011	0.153424
14739	CpH	-	MT-TRNE	-0.514986	0.00481189	0.153424
12051	CpH	+	MT-ND4	-0.45541	0.00486033	0.153791
381	CpH	+	D-LOOP	-0.595919	0.00487006	0.153791
8914	CpH	+	MT-ATP6	-1.64283	0.00492439	0.153791
41	CpH	+	D-LOOP	-1.30239	0.00494597	0.153791
12018	CpH	+	MT-ND4	-0.607216	0.00497195	0.153791
670	CpH	+	MT-RNR1	-1.08589	0.00498085	0.153791
6545	CpH	+	MT-COX1	-0.522285	0.00499094	0.153791
16076	CpH	+	D-LOOP	-1.31082	0.0049994	0.153791
8036	CpG	+	MT-COX2	-0.404935	0.00501634	0.153791
441	CpH	+	D-LOOP	-1.00358	0.00507901	0.154676
2257	CpH	+	MT-RNR2	-1.40624	0.0051346	0.154676
13156	CpH	+	MT-ND5	-0.277595	0.00515308	0.154676
6500	CpH	+	MT-COX1	-0.652755	0.00516707	0.154676
2234	CpH	+	MT-RNR2	-2.14067	0.00517841	0.154676
7196	CpG	+	MT-COX1	1.22998	0.00517933	0.154676
16056	CpH	+	D-LOOP	-1.12136	0.00520924	0.154676
12346	CpH	+	MT-ND5	-0.614311	0.00521768	0.154676
12043	CpH	+	MT-ND4	-0.580982	0.00524756	0.154827
2210	CpH	+	MT-RNR2	-1.94991	0.00526592	0.154827
2235	CpH	+	MT-RNR2	-2.1674	0.00532001	0.155184
12031	CpH	+	MT-ND4	-0.75709	0.00532132	0.155184
7550	CpH	+	MT-TRND	-1.07653	0.00539075	0.156572
14821	CpH	+	MT-CYTB	-0.667378	0.00543496	0.157219
447	CpH	+	D-LOOP	-1.03633	0.00547051	0.157612
3298	CpH	+	MT-TRNL1	-0.502518	0.00549419	0.157661
7667	CpH	+	MT-COX2	-1.49796	0.00563618	0.160711
12433	CpH	+	MT-ND5	-0.903886	0.00564528	0.160711
10143	CpG	-	MT-ND3	-0.39522	0.00570276	0.161706
3303	CpH	+	MT-TRNL1	-0.553348	0.00582192	0.164435
11031	CpG	-	MT-ND4	-0.624247	0.00586331	0.164955
12025	CpH	+	MT-ND4	-0.822872	0.00595875	0.166165
4686	CpH	-	MT-ND2	-0.6479	0.00596771	0.166165
7873	CpH	+	MT-COX2	-0.930238	0.00599895	0.166165
4805	CpH	+	MT-ND2	0.804475	0.00599898	0.166165
7681	CpH	+	MT-COX2	-2.5072	0.00604588	0.16682
2206	CpH	+	MT-RNR2	-2.21628	0.00611509	0.16797
4017	CpH	+	MT-ND1	-0.579526	0.00614455	0.16797
6460	CpH	-	MT-COX1	-0.347968	0.00615781	0.16797
12067	CpH	+	MT-ND4	-0.655183	0.00620615	0.168257
14835	CpH	-	MT-CYTB	-0.422353	0.00623516	0.168257
12630	CpH	-	MT-ND5	-0.381091	0.00625687	0.168257
11417	CpH	+	MT-ND4	-0.622718	0.00626213	0.168257
3726	CpH	+	MT-ND1	-0.524154	0.00629129	0.168409
999	CpH	+	MT-RNR1	-0.854363	0.00636351	0.168971
14824	CpH	+	MT-CYTB	-0.757842	0.00636812	0.168971
11638	CpH	+	MT-ND4	-0.602623	0.00638832	0.168971
13536	CpH	+	MT-ND5	-0.651301	0.00641635	0.168971
10142	CpG	+	MT-ND3	-0.628642	0.00644969	0.168971
5687	CpH	+	MT-TRNN	-1.53053	0.00646448	0.168971
15595	CpG	+	MT-CYTB	-0.696452	0.00648142	0.168971
11951	CpH	+	MT-ND4	-1.49462	0.00650971	0.168971
476	CpH	+	D-LOOP	-1.06812	0.00653781	0.168971
458	CpH	+	D-LOOP	-0.772568	0.00654782	0.168971
427	CpH	+	D-LOOP	-0.757612	0.00658019	0.169135
12041	CpH	+	MT-ND4	-0.640947	0.00660132	0.169135
13160	CpH	+	MT-ND5	-0.502562	0.006655	0.169904
12814	CpG	-	MT-ND5	-0.354232	0.00668774	0.170134
9744	CpH	-	MT-COX3	-0.295674	0.00673751	0.170795
2534	CpH	-	MT-RNR2	-0.731645	0.00676287	0.170834
13325	CpH	-	MT-ND5	-0.355038	0.00682444	0.171784
4189	CpH	+	MT-ND1	-1.50569	0.00685797	0.172025
2810	CpG	-	MT-RNR2	-0.363332	0.00691393	0.17224
3210	CpH	+	MT-RNR2	-0.973292	0.00693539	0.17224
7658	CpH	-	MT-COX2	-0.364119	0.00693856	0.17224
14717	CpH	+	MT-TRNE	-0.740327	0.00697645	0.172446
2011	CpH	-	MT-RNR2	-0.62883	0.00699632	0.172446
11942	CpH	+	MT-ND4	-1.43087	0.00704287	0.172446
10371	CpH	-	MT-ND3	-0.288056	0.00704303	0.172446
7897	CpH	-	MT-COX2	-0.221817	0.00710998	0.172743
438	CpH	+	D-LOOP	-0.872671	0.00713919	0.172743
7858	CpG	+	MT-COX2	-1.00176	0.00716924	0.172743
1151	CpH	+	MT-RNR1	-0.848687	0.00719573	0.172743
14733	CpH	+	MT-TRNE	-0.962714	0.0072372	0.172743
15754	CpH	+	MT-CYTB	-1.13672	0.007257	0.172743
14364	CpH	-	MT-ND6	-0.490696	0.00730724	0.172743
11946	CpH	+	MT-ND4	-1.44498	0.00732065	0.172743
14555	CpH	+	MT-ND6	-0.83315	0.0073552	0.172743
11691	CpH	-	MT-ND4	-0.296991	0.00736257	0.172743
7544	CpH	+	MT-TRND	-0.5581	0.00738032	0.172743
14337	CpH	+	MT-ND6	-1.15688	0.00739386	0.172743
14214	CpH	+	MT-ND6	-0.815797	0.00740805	0.172743
14246	CpH	+	MT-ND6	-0.702661	0.00742913	0.172743
9416	CpH	+	MT-COX3	-1.06911	0.0074356	0.172743
7469	CpH	+	MT-TRNS1	-0.984568	0.00747232	0.172743
13668	CpG	+	MT-ND5	-0.689691	0.00748948	0.172743
14204	CpH	+	MT-ND6	-0.592072	0.0075451	0.172743
9089	CpH	+	MT-ATP6	-1.33844	0.007552	0.172743
5365	CpH	+	MT-ND2	-0.546583	0.00755352	0.172743
14211	CpH	+	MT-ND6	-0.822911	0.00765743	0.172743
7554	CpH	-	MT-TRND	-0.717864	0.00770231	0.172743
9379	CpH	-	MT-COX3	-0.605532	0.00772685	0.172743
7573	CpH	+	MT-TRND	-1.24572	0.00774366	0.172743
461	CpH	+	D-LOOP	-1.06132	0.00777561	0.172743
14770	CpH	+	MT-CYTB	-0.751542	0.00781014	0.172743
12053	CpG	+	MT-ND4	-0.688385	0.00782436	0.172743
2123	CpH	+	MT-RNR2	-1.17062	0.00784779	0.172743
7708	CpH	+	MT-COX2	-2.08898	0.0078577	0.172743
10056	CpH	-	MT-TRNG	-0.39198	0.00786546	0.172743
749	CpH	-	MT-RNR1	-0.443982	0.007876	0.172743
535	CpH	+	D-LOOP	-0.988786	0.00790978	0.172743
12368	CpH	+	MT-ND5	-0.631053	0.00791427	0.172743
12398	CpH	+	MT-ND5	-0.81115	0.00795326	0.172743
2183	CpH	+	MT-RNR2	-1.79533	0.00796099	0.172743
15298	CpH	+	MT-CYTB	-0.789515	0.00797013	0.172743
11724	CpH	+	MT-ND4	0.942493	0.00799247	0.172743
3799	CpH	+	MT-ND1	0.55544	0.0080043	0.172743
3778	CpH	-	MT-ND1	-0.210629	0.00800672	0.172743
11867	CpH	+	MT-ND4	-1.34318	0.0080218	0.172743
481	CpH	+	D-LOOP	-1.06135	0.00804241	0.172743
9962	CpH	-	MT-COX3	-0.352939	0.00816287	0.174052
14752	CpH	+	MT-CYTB	-0.888283	0.00817354	0.174052
5330	CpH	+	MT-ND2	-0.383292	0.00818788	0.174052
12675	CpH	+	MT-ND5	-1.01197	0.00820036	0.174052
16021	CpH	+	MT-TRNP	-1.16113	0.00824307	0.174442
9071	CpH	+	MT-ATP6	-1.09236	0.00828332	0.174732
820	CpH	-	MT-RNR1	-0.571924	0.00832055	0.174732
12503	CpH	-	MT-ND5	-0.238805	0.00832984	0.174732
9190	CpH	+	MT-ATP6	-0.912759	0.00835486	0.174746
8616	CpH	-	MT-ATP6	-0.554392	0.00840967	0.175064
2218	CpH	+	MT-RNR2	-1.65926	0.00841888	0.175064
16004	CpH	+	MT-TRNP	-1.06006	0.00850631	0.175547
4058	CpH	+	MT-ND1	-1.07123	0.00851396	0.175547
6433	CpH	+	MT-COX1	-0.964888	0.00853749	0.175547
9966	CpH	-	MT-COX3	-0.315454	0.00854238	0.175547
15740	CpH	+	MT-CYTB	-0.710201	0.00856721	0.175547
15701	CpH	+	MT-CYTB	-0.544144	0.00859074	0.175547
4059	CpH	+	MT-ND1	-0.957905	0.00868805	0.175547
14986	CpH	+	MT-CYTB	-0.689147	0.00868938	0.175547
12042	CpH	+	MT-ND4	-0.547924	0.00870675	0.175547
12364	CpH	+	MT-ND5	-0.819802	0.00872251	0.175547
5538	CpH	-	MT-TRNW	-0.697578	0.00874361	0.175547
1489	CpG	-	MT-RNR1	-0.467799	0.00876391	0.175547
11939	CpH	+	MT-ND4	-1.22129	0.00876619	0.175547
3531	CpG	-	MT-ND1	-0.297361	0.00879314	0.175547
12009	CpH	-	MT-ND4	-0.256577	0.00882288	0.175547
1875	CpH	+	MT-RNR2	-1.67999	0.00883363	0.175547
14697	CpG	+	MT-TRNE	-1.20215	0.00886296	0.175643
11920	CpH	+	MT-ND4	-1.2312	0.0089322	0.176528
6069	CpG	-	MT-COX1	-1.29064	0.00900921	0.177561
12342	CpH	+	MT-ND5	-0.6796	0.0090835	0.177792
11004	CpG	-	MT-ND4	-0.485022	0.00912194	0.177792
627	CpH	-	MT-TRNF	-0.534076	0.00915427	0.177792
2726	CpH	+	MT-RNR2	0.568199	0.00916202	0.177792
12717	CpH	+	MT-ND5	-0.879542	0.00916535	0.177792
6441	CpH	+	MT-COX1	-0.325566	0.00917212	0.177792
15190	CpH	+	MT-CYTB	-0.59185	0.00921909	0.177792
14239	CpH	+	MT-ND6	-0.402781	0.00927843	0.177792
14644	CpH	+	MT-ND6	-0.991188	0.00929782	0.177792
6190	CpG	-	MT-COX1	-0.383492	0.00932273	0.177792
13367	CpH	-	MT-ND5	-0.388555	0.00932829	0.177792
10472	CpH	-	MT-ND4L	-0.372619	0.00933015	0.177792
5348	CpH	+	MT-ND2	-0.589934	0.0093837	0.177792
5472	CpH	+	MT-ND2	-1.08943	0.0093871	0.177792
6491	CpH	+	MT-COX1	-0.815896	0.00939268	0.177792
12726	CpH	+	MT-ND5	-0.922463	0.00948477	0.179062
4171	CpH	+	MT-ND1	-1.13254	0.00952707	0.179389
12417	CpH	+	MT-ND5	-0.843742	0.00967277	0.180121
15539	CpH	+	MT-CYTB	-0.632058	0.00969873	0.180121
509	CpH	+	D-LOOP	-1.0011	0.00971648	0.180121
544	CpG	+	D-LOOP	-0.933747	0.00976022	0.180121
15591	CpG	-	MT-CYTB	-0.404091	0.00976665	0.180121
9170	CpH	+	MT-ATP6	-0.682046	0.00977297	0.180121
3275	CpH	+	MT-TRNL1	-0.480766	0.00979847	0.180121
2862	CpH	+	MT-RNR2	1.51404	0.00984819	0.180121
14342	CpH	+	MT-ND6	-1.27651	0.00985376	0.180121
1765	CpH	+	MT-RNR2	1.52575	0.00986509	0.180121
10894	CpH	+	MT-ND4	-0.663037	0.00986591	0.180121
2185	CpH	-	MT-RNR2	-0.487364	0.00992099	0.180121
7623	CpH	+	MT-COX2	-1.5073	0.00994209	0.180121
9381	CpG	+	MT-COX3	-0.888785	0.0100175	0.180121
500	CpH	+	D-LOOP	-1.13444	0.0100689	0.180121
15651	CpH	+	MT-CYTB	-0.482868	0.0101116	0.180121
12079	CpH	+	MT-ND4	-0.602672	0.010135	0.180121
15205	CpH	+	MT-CYTB	-0.577222	0.0101372	0.180121
4056	CpH	+	MT-ND1	-1.02463	0.010173	0.180121
5121	CpH	+	MT-ND2	-0.513383	0.0101826	0.180121
8781	CpG	+	MT-ATP6	-0.733647	0.0101964	0.180121
5355	CpH	+	MT-ND2	-0.482721	0.0102001	0.180121
9305	CpH	-	MT-COX3	-0.332904	0.0102235	0.180121
4165	CpH	+	MT-ND1	-0.986588	0.0102421	0.180121
12721	CpH	+	MT-ND5	-1.33941	0.010264	0.180121
5342	CpH	+	MT-ND2	-0.445268	0.0103051	0.180121
12304	CpH	+	MT-TRNL2	-0.90968	0.0103074	0.180121
6045	CpH	+	MT-COX1	-0.52116	0.0103182	0.180121
5973	CpG	-	MT-COX1	0.666529	0.0103332	0.180121
12073	CpH	+	MT-ND4	-0.570891	0.0103443	0.180121
1479	CpH	+	MT-RNR1	-0.779253	0.0103538	0.180121
14700	CpH	+	MT-TRNE	-1.12993	0.010383	0.180121
16378	CpH	+	D-LOOP	-0.835659	0.0104099	0.180121
431	CpH	+	D-LOOP	-0.653458	0.0104227	0.180121
12435	CpH	+	MT-ND5	-0.736749	0.0104447	0.180121
10586	CpG	-	MT-ND4L	-0.431245	0.010533	0.180902
13035	CpH	+	MT-ND5	-0.758716	0.0105549	0.180902
7627	CpH	+	MT-COX2	-1.45075	0.0105657	0.180902
14253	CpH	+	MT-ND6	-0.501373	0.0106311	0.181186
5326	CpH	+	MT-ND2	-0.355313	0.0106328	0.181186
2272	CpH	+	MT-RNR2	-1.51807	0.0107179	0.181775
463	CpH	+	D-LOOP	-0.812239	0.0107425	0.181775
2224	CpH	+	MT-RNR2	-1.7199	0.010764	0.181775
9753	CpG	-	MT-COX3	-0.423896	0.0107864	0.181775
14642	CpH	+	MT-ND6	-1.22972	0.0108085	0.181775
7493	CpH	+	MT-TRNS1	-0.866722	0.0108193	0.181775
5320	CpH	+	MT-ND2	-0.31041	0.0108449	0.181778
13210	CpG	-	MT-ND5	-0.312074	0.0108781	0.18191
11195	CpH	-	MT-ND4	-0.336648	0.0109468	0.182633
4797	CpH	+	MT-ND2	0.797523	0.0110346	0.183671
14831	CpG	-	MT-CYTB	-0.356747	0.0110627	0.183678
12690	CpH	+	MT-ND5	-0.914552	0.0110863	0.183678
12591	CpH	+	MT-ND5	-0.644552	0.0111374	0.1841
14358	CpH	+	MT-ND6	-0.690867	0.0111971	0.184629
16426	CpH	+	D-LOOP	0.497213	0.0112209	0.184629
12077	CpH	+	MT-ND4	-0.415472	0.0112658	0.184946
16067	CpH	+	D-LOOP	-0.944143	0.0113464	0.185096
617	CpH	-	MT-TRNF	-0.588626	0.0113949	0.185096
12390	CpH	+	MT-ND5	-0.872861	0.0114105	0.185096
2865	CpH	+	MT-RNR2	0.887123	0.0114413	0.185096
10343	CpH	+	MT-ND3	-0.885544	0.0114911	0.185096
7426	CpH	+	MT-COX1	-0.837883	0.0115152	0.185096
9352	CpH	+	MT-COX3	-1.00772	0.0115179	0.185096
2675	CpH	-	MT-RNR2	-0.537578	0.0115374	0.185096
15517	CpH	+	MT-CYTB	-0.758962	0.0115558	0.185096
6421	CpH	+	MT-COX1	-0.660029	0.0116555	0.185096
506	CpH	+	D-LOOP	-0.978142	0.011667	0.185096
16014	CpH	+	MT-TRNP	-1.20641	0.0116853	0.185096
486	CpH	+	D-LOOP	-0.769179	0.0116865	0.185096
8903	CpH	+	MT-ATP6	-1.30091	0.0117113	0.185096
11911	CpH	+	MT-ND4	-0.641421	0.0117153	0.185096
1032	CpH	+	MT-RNR1	-1.5188	0.0117226	0.185096
734	CpH	+	MT-RNR1	-0.802306	0.0117247	0.185096
10648	CpH	+	MT-ND4L	0.834239	0.0117664	0.185096
166	CpH	+	D-LOOP	-0.882597	0.0117751	0.185096
12702	CpH	+	MT-ND5	-0.889052	0.011808	0.185096
7596	CpH	+	MT-COX2	-1.2933	0.0118168	0.185096
7539	CpH	+	MT-TRND	-0.442763	0.0119871	0.185657
13940	CpG	-	MT-ND5	-0.329923	0.0120016	0.185657
2215	CpH	+	MT-RNR2	-1.33904	0.012019	0.185657
12303	CpH	+	MT-TRNL2	-0.939327	0.012041	0.185657
2247	CpH	+	MT-RNR2	-1.3631	0.0121164	0.185657
9772	CpH	+	MT-COX3	-0.601455	0.0121191	0.185657
12319	CpH	+	MT-TRNL2	-0.879234	0.0121514	0.185657
13915	CpG	-	MT-ND5	-0.251986	0.0121864	0.185657
541	CpH	+	D-LOOP	-1.0846	0.0122035	0.185657
8150	CpH	+	MT-COX2	0.518194	0.0122092	0.185657
11062	CpH	+	MT-ND4	-0.78179	0.0122782	0.185657
12426	CpH	+	MT-ND5	-0.819486	0.0122906	0.185657
3263	CpH	+	MT-TRNL1	-0.664864	0.0122912	0.185657
462	CpH	+	D-LOOP	-0.898883	0.012302	0.185657
11694	CpH	+	MT-ND4	1.0191	0.0123065	0.185657
2061	CpH	+	MT-RNR2	-1.25749	0.0123159	0.185657
11872	CpH	+	MT-ND4	-0.739489	0.0123212	0.185657
1274	CpH	+	MT-RNR1	1.38949	0.012336	0.185657
9738	CpH	-	MT-COX3	-0.362333	0.0123444	0.185657
6850	CpH	+	MT-COX1	-2.1568	0.0123743	0.185718
10176	CpG	-	MT-ND3	-0.30119	0.0124136	0.185864
434	CpH	+	D-LOOP	-0.750444	0.0124764	0.185864
10555	CpH	+	MT-ND4L	-0.860191	0.0124832	0.185864
14334	CpH	+	MT-ND6	-0.839271	0.0125122	0.185864
3666	CpH	-	MT-ND1	-0.410206	0.0125136	0.185864
6168	CpH	-	MT-COX1	-0.515438	0.012565	0.185871
10837	CpH	+	MT-ND4	-0.739959	0.0126015	0.185871
495	CpH	+	D-LOOP	-1.07378	0.0126026	0.185871
10104	CpH	+	MT-ND3	-0.677457	0.0126419	0.185871
14227	CpH	+	MT-ND6	-0.755606	0.0126826	0.185871
14659	CpH	+	MT-ND6	-1.02004	0.0127215	0.185871
16112	CpH	+	D-LOOP	-0.739206	0.012724	0.185871
9059	CpH	+	MT-ATP6	-1.02167	0.0127472	0.185871
16115	CpH	+	D-LOOP	-1.00391	0.0127472	0.185871
16125	CpH	-	D-LOOP	-0.267762	0.0128831	0.187295
12899	CpH	-	MT-ND5	-0.265488	0.0129152	0.187295
7924	CpG	+	MT-COX2	-0.723032	0.0129232	0.187295
12705	CpH	+	MT-ND5	-1.25641	0.0129612	0.187467
5369	CpH	+	MT-ND2	-0.644149	0.0130113	0.187512
5366	CpH	+	MT-ND2	-0.345372	0.0130166	0.187512
1747	CpH	-	MT-RNR2	-0.377333	0.0130434	0.187521
12402	CpH	+	MT-ND5	-0.926277	0.0130823	0.187705
12434	CpH	+	MT-ND5	-0.66753	0.0131409	0.18817
9777	CpG	-	MT-COX3	-0.266642	0.0131716	0.188211
4816	CpH	+	MT-ND2	1.42424	0.0132245	0.188211
496	CpH	+	D-LOOP	-0.895555	0.0132322	0.188211
2852	CpH	+	MT-RNR2	1.71338	0.0132525	0.188211
13916	CpH	-	MT-ND5	-0.46193	0.013275	0.188211
16133	CpH	+	D-LOOP	-1.21446	0.0134165	0.189842
5118	CpH	+	MT-ND2	-0.415582	0.0135128	0.190368
2811	CpH	-	MT-RNR2	-0.41251	0.0135152	0.190368
184	CpH	-	D-LOOP	-0.331423	0.0135557	0.190368
9264	CpH	-	MT-COX3	-0.2715	0.0135945	0.190368
16234	CpH	+	D-LOOP	0.680658	0.0136018	0.190368
9715	CpH	-	MT-COX3	-0.416938	0.0136129	0.190368
14222	CpH	+	MT-ND6	-0.699821	0.0136685	0.190775
4170	CpH	+	MT-ND1	-0.917464	0.01372	0.19112
13551	CpG	+	MT-ND5	-0.910667	0.0137611	0.191321
11180	CpH	-	MT-ND4	-0.411048	0.0139025	0.191547
3934	CpH	-	MT-ND1	-0.307387	0.0139066	0.191547
9372	CpH	+	MT-COX3	-0.42691	0.0139089	0.191547
6420	CpH	+	MT-COX1	-0.685094	0.013956	0.191547
9711	CpH	+	MT-COX3	-1.01214	0.0139576	0.191547
14258	CpH	-	MT-ND6	-0.298408	0.0139619	0.191547
483	CpH	+	D-LOOP	-0.835459	0.0139653	0.191547
9157	CpH	-	MT-ATP6	-0.503373	0.0139909	0.191547
3249	CpH	-	MT-TRNL1	-0.306809	0.0140468	0.191592
3270	CpH	+	MT-TRNL1	-0.533012	0.0140476	0.191592
3882	CpH	-	MT-ND1	-0.516307	0.0142944	0.194554
15483	CpH	+	MT-CYTB	-0.575346	0.014319	0.194554
4022	CpH	+	MT-ND1	-0.62329	0.0144438	0.195352
3842	CpH	-	MT-ND1	-0.360406	0.0144468	0.195352
12734	CpH	+	MT-ND5	-0.988117	0.0145577	0.195352
4798	CpH	+	MT-ND2	0.788932	0.0145857	0.195352
6846	CpH	+	MT-COX1	-1.96897	0.014603	0.195352
13554	CpH	+	MT-ND5	-0.864346	0.014607	0.195352
14745	CpH	+		-0.874348	0.0146729	0.195352
3483	CpH	-	MT-ND1	-0.232129	0.0146757	0.195352
15173	CpH	-	MT-CYTB	-0.229116	0.0146792	0.195352
5677	CpH	+	MT-TRNN	-2.06421	0.0146797	0.195352
467	CpH	+	D-LOOP	-0.862621	0.0146995	0.195352
15252	CpH	+	MT-CYTB	-0.920965	0.0147045	0.195352
14653	CpH	+	MT-ND6	-0.883894	0.014754	0.195647
15485	CpH	+	MT-CYTB	-0.773758	0.0148297	0.196207
11049	CpH	+	MT-ND4	-0.877392	0.0148509	0.196207
469	CpH	+	D-LOOP	-0.578479	0.0149994	0.196916
15174	CpH	+	MT-CYTB	-0.354121	0.0150049	0.196916
14664	CpH	+	MT-ND6	-0.93479	0.0150154	0.196916
7896	CpH	-	MT-COX2	-0.403243	0.0150362	0.196916
9158	CpH	+	MT-ATP6	-0.840515	0.0150631	0.196916
7675	CpH	+	MT-COX2	-1.36609	0.0150693	0.196916
16142	CpH	+	D-LOOP	-0.971234	0.0151229	0.197033
1793	CpH	-	MT-RNR2	-0.466072	0.0151332	0.197033
15271	CpH	+	MT-CYTB	-0.417804	0.015166	0.197103
3376	CpG	-	MT-ND1	-0.336325	0.0152114	0.197336
6514	CpH	+	MT-COX1	-0.891521	0.0153516	0.198795
43	CpH	+	D-LOOP	-0.915254	0.0154184	0.198904
6602	CpH	+	MT-COX1	-0.959806	0.0154787	0.198904
575	CpH	+	D-LOOP	-1.00931	0.0154874	0.198904
12394	CpH	+	MT-ND5	-0.787195	0.0155061	0.198904
3408	CpH	+	MT-ND1	-0.582804	0.015513	0.198904
1695	CpH	+	MT-RNR2	1.89955	0.0155264	0.198904
7633	CpH	+	MT-COX2	-1.41446	0.0156089	0.198967
114	CpH	+	D-LOOP	0.842275	0.0156155	0.198967
13121	CpG	-	MT-ND5	-0.239145	0.0156222	0.198967
573	CpH	+	D-LOOP	-0.729074	0.0156422	0.198967
505	CpH	+	D-LOOP	-1.01355	0.0157169	0.199534
5363	CpH	+	MT-ND2	-0.531702	0.0157594	0.199534
14272	CpH	+	MT-ND6	-1.05816	0.0157702	0.199534
16147	CpH	+	D-LOOP	-1.09451	0.0158576	0.200286
14832	CpH	+	MT-CYTB	-0.464566	0.0159564	0.201177
14217	CpH	+	MT-ND6	-0.833966	0.0160095	0.201177
15623	CpH	-	MT-CYTB	-0.266544	0.0160123	0.201177
3364	CpH	+	MT-ND1	-0.597062	0.0160687	0.201401
371	CpH	+	D-LOOP	-0.677748	0.0160902	0.201401
15949	CpH	-	MT-TRNT	-0.286755	0.0161812	0.201401
1895	CpH	+	MT-RNR2	-1.67101	0.0161821	0.201401
8114	CpG	-	MT-COX2	-0.331408	0.0161947	0.201401
12362	CpH	+	MT-ND5	-0.798006	0.0161985	0.201401
7626	CpH	+	MT-COX2	-1.76843	0.0163054	0.202318
15331	CpH	+	MT-CYTB	-0.705581	0.0163287	0.202318
14476	CpH	-	MT-ND6	-0.374887	0.0163956	0.202796
369	CpH	+	D-LOOP	-0.436725	0.0164633	0.203284
12428	CpH	+	MT-ND5	-0.675162	0.0165076	0.203316
14691	CpH	+	MT-TRNE	-1.14192	0.0165315	0.203316
2300	CpH	-	MT-RNR2	-0.202213	0.016617	0.203316
145	CpH	+	D-LOOP	-0.990186	0.0166477	0.203316
6608	CpH	+	MT-COX1	-0.983643	0.016657	0.203316
9663	CpH	-	MT-COX3	-0.353756	0.0167141	0.203316
14701	CpH	+	MT-TRNE	-1.10117	0.0167198	0.203316
16082	CpH	+	D-LOOP	-0.918989	0.016899	0.203316
2752	CpH	+	MT-RNR2	0.797015	0.0169228	0.203316
11871	CpH	+	MT-ND4	-0.642285	0.0169489	0.203316
11925	CpH	+	MT-ND4	-0.955413	0.0169596	0.203316
491	CpH	+	D-LOOP	-1.02303	0.0169625	0.203316
2249	CpH	-	MT-RNR2	-0.328205	0.0170047	0.203316
377	CpH	+	D-LOOP	-0.237449	0.017025	0.203316
5468	CpH	+	MT-ND2	-0.723687	0.0170298	0.203316
14688	CpH	+	MT-TRNE	-1.03771	0.0170315	0.203316
14850	CpH	+	MT-CYTB	-0.441702	0.0170659	0.203316
2059	CpH	+	MT-RNR2	-1.10069	0.0170769	0.203316
1930	CpH	+	MT-RNR2	-1.08429	0.0170809	0.203316
12372	CpH	-	MT-ND5	1.30482	0.0171305	0.203316
7043	CpH	+	MT-COX1	-2.13793	0.0171413	0.203316
16376	CpH	+	D-LOOP	-0.879528	0.0171517	0.203316
6572	CpG	+	MT-COX1	-0.573863	0.0172158	0.203316
6448	CpH	+	MT-COX1	-0.634582	0.0172505	0.203316
15385	CpH	+	MT-CYTB	-0.847278	0.017256	0.203316
12288	CpH	+	MT-TRNL2	-0.798598	0.0172706	0.203316
11934	CpH	+	MT-ND4	-1.05084	0.0172829	0.203316
4197	CpH	+	MT-ND1	-1.03162	0.0173096	0.203316
5840	CpH	+	MT-TRNY	-0.584463	0.0173223	0.203316
9459	CpH	+	MT-COX3	-0.551409	0.0173305	0.203316
14201	CpH	+	MT-ND6	-0.535811	0.0173445	0.203316
5532	CpH	-	MT-TRNW	0.427788	0.0174621	0.204361
7590	CpH	+	MT-COX2	-0.876812	0.0175537	0.20476
2603	CpH	+	MT-RNR2	0.792606	0.0175906	0.20476
8414	CpH	+	MT-ATP8	-0.983144	0.0175943	0.20476
6868	CpH	-	MT-COX1	-0.392055	0.0176104	0.20476
1481	CpH	+	MT-RNR1	-1.32465	0.0176799	0.205168
14648	CpH	+	MT-ND6	-1.1478	0.0177274	0.205168
9678	CpH	+	MT-COX3	-0.823581	0.0177656	0.205168
7978	CpG	+	MT-COX2	-0.625614	0.0177663	0.205168
10888	CpH	+	MT-ND4	-0.802107	0.0178141	0.205168
14350	CpH	+	MT-ND6	-0.631681	0.0179066	0.205168
5270	CpG	+	MT-ND2	-0.657911	0.0179504	0.205168
11188	CpH	-	MT-ND4	-0.328477	0.0179799	0.205168
10686	CpH	-	MT-ND4L	-0.38512	0.0179951	0.205168
14710	CpH	-	MT-TRNE	-0.269096	0.0180489	0.205168
12456	CpG	+	MT-ND5	-0.744621	0.0180545	0.205168
542	CpH	+	D-LOOP	-1.0228	0.0180579	0.205168
3538	CpH	-	MT-ND1	-0.453991	0.0180633	0.205168
10085	CpH	+	MT-ND3	-0.537234	0.018098	0.205168
12450	CpH	+	MT-ND5	-0.761736	0.0180988	0.205168
14629	CpH	+	MT-ND6	-1.10676	0.0181253	0.205168
14744	CpH	+		-0.818045	0.0181317	0.205168
122	CpH	+	D-LOOP	-0.734725	0.0182353	0.206015
12474	CpH	+	MT-ND5	-0.668072	0.0182865	0.206269
13561	CpH	+	MT-ND5	-1.06139	0.0183773	0.206738
13547	CpH	+	MT-ND5	-0.824252	0.0184083	0.206738
6744	CpH	-	MT-COX1	-0.286711	0.0184588	0.206738
15392	CpG	-	MT-CYTB	-0.256444	0.0184674	0.206738
6366	CpH	-	MT-COX1	-0.424829	0.0184742	0.206738
5481	CpH	+	MT-ND2	-0.992654	0.018501	0.206738
5827	CpH	-	MT-TRNY	-0.207175	0.0185601	0.206828
12458	CpH	+	MT-ND5	-0.685641	0.0185721	0.206828
136	CpH	-	D-LOOP	-0.360018	0.0185955	0.206828
12207	CpG	-	MT-TRNS2	-0.438373	0.0186636	0.207011
5400	CpG	-	MT-ND2	-0.374159	0.0186696	0.207011
3222	CpH	+	MT-RNR2	-0.502526	0.0187365	0.207202
13166	CpH	+	MT-ND5	-0.386655	0.0187446	0.207202
15474	CpH	+	MT-CYTB	-0.69843	0.0188209	0.207615
14360	CpH	+	MT-ND6	-0.767638	0.0188399	0.207615
7915	CpH	+	MT-COX2	-0.598983	0.0189479	0.208166
9028	CpH	+	MT-ATP6	-0.774018	0.018948	0.208166
2116	CpH	+	MT-RNR2	-0.852053	0.0189833	0.208236
2548	CpH	+	MT-RNR2	0.703476	0.0190743	0.208353
984	CpH	+	MT-RNR1	-0.994789	0.0191197	0.208353
15710	CpH	+	MT-CYTB	-0.454681	0.0191223	0.208353
15753	CpH	+	MT-CYTB	-0.63872	0.0191558	0.208353
15273	CpH	+	MT-CYTB	-0.453833	0.0191611	0.208353
15490	CpH	+	MT-CYTB	-0.989027	0.0191683	0.208353
3022	CpG	-	MT-RNR2	-0.311813	0.0192146	0.20854
514	CpH	+	D-LOOP	-0.853964	0.0192897	0.208731
3824	CpH	-	MT-ND1	-0.441023	0.0192904	0.208731
10545	CpH	+	MT-ND4L	-0.637199	0.0193281	0.208758
3204	CpH	+	MT-RNR2	-0.340225	0.0193727	0.208758
370	CpH	+	D-LOOP	-0.472838	0.0193948	0.208758
4450	CpH	-	MT-TRNM	-0.318752	0.0194092	0.208758
572	CpH	+	D-LOOP	-0.986349	0.0195108	0.209055
15797	CpH	-	MT-CYTB	-0.279649	0.0195728	0.209055
510	CpH	+	D-LOOP	-0.925374	0.0195845	0.209055
16471	CpH	-	D-LOOP	-0.346456	0.0196353	0.209055
7454	CpH	-	MT-TRNS1	-0.86272	0.0196993	0.209055
12465	CpH	+	MT-ND5	-0.469627	0.0197415	0.209055
10177	CpH	-	MT-ND3	-0.296539	0.0197761	0.209055
14250	CpH	+	MT-ND6	-0.482068	0.0198561	0.209055
11936	CpH	+	MT-ND4	-1.06089	0.0198596	0.209055
9020	CpH	+	MT-ATP6	-1.21317	0.0198856	0.209055
8522	CpH	+	MT-ATP8	-0.907508	0.0198977	0.209055
14742	CpH	+	MT-TRNE	-0.741539	0.0199067	0.209055
5413	CpH	-	MT-ND2	-0.466158	0.01993	0.209055
13279	CpH	-	MT-ND5	-0.427042	0.0199302	0.209055
5321	CpH	+	MT-ND2	-0.277005	0.0199445	0.209055
9417	CpH	+	MT-COX3	-0.289616	0.0199578	0.209055
11073	CpH	+	MT-ND4	-0.841922	0.0200006	0.209055
14671	CpH	+	MT-ND6	-0.843269	0.0200109	0.209055
9274	CpH	+	MT-COX3	-0.3091	0.0200663	0.209055
13393	CpH	-	MT-ND5	-0.333248	0.0200814	0.209055
14205	CpH	+	MT-ND6	-0.623907	0.0201161	0.209055
11126	CpG	-	MT-ND4	-0.309423	0.0201494	0.209055
14531	CpH	+	MT-ND6	-0.615423	0.0201613	0.209055
8766	CpH	+	MT-ATP6	-0.430038	0.0201867	0.209055
14694	CpH	+	MT-TRNE	-0.962671	0.0202273	0.209055
6341	CpH	+	MT-COX1	-0.836239	0.0202373	0.209055
13652	CpH	+	MT-ND5	-0.729636	0.0202665	0.209055
7178	CpH	+	MT-COX1	0.968656	0.0202719	0.209055
8765	CpH	+	MT-ATP6	-0.423212	0.020312	0.209055
5449	CpH	+	MT-ND2	-1.11716	0.0204176	0.209055
3149	CpH	+	MT-RNR2	-0.433005	0.020433	0.209055
10241	CpH	+	MT-ND3	-0.505069	0.0204519	0.209055
5932	CpH	+	MT-COX1	-0.98478	0.0205046	0.209055
991	CpH	-	MT-RNR1	-0.377508	0.0205347	0.209055
16128	CpG	+	D-LOOP	-1.10792	0.0205549	0.209055
11917	CpH	+	MT-ND4	-0.785724	0.0205652	0.209055
16185	CpH	+	D-LOOP	-0.96171	0.0206072	0.209055
174	CpH	+	D-LOOP	-0.693106	0.0206077	0.209055
4558	CpH	-	MT-ND2	-0.339041	0.0206147	0.209055
3946	CpG	-	MT-ND1	-0.371296	0.020616	0.209055
14650	CpH	+	MT-ND6	-0.960605	0.0206595	0.209055
9544	CpH	-	MT-COX3	-0.316179	0.020685	0.209055
7567	CpH	+	MT-TRND	-1.20633	0.0206899	0.209055
9774	CpG	-	MT-COX3	-0.19378	0.0207513	0.209108
15969	CpH	+	MT-TRNP	-1.22649	0.0207534	0.209108
11903	CpH	+	MT-ND4	-0.739995	0.0208303	0.209589
14563	CpH	+	MT-ND6	-0.688703	0.0208872	0.209866
6537	CpH	-	MT-COX1	-0.481177	0.0209455	0.210158
6463	CpH	+	MT-COX1	-0.410121	0.0210051	0.210462
5138	CpH	+	MT-ND2	-0.153555	0.0211287	0.211405
15925	CpH	+	MT-TRNT	-0.472634	0.0212607	0.212414
10126	CpH	-	MT-ND3	-0.390924	0.0212888	0.212414
7928	CpG	-	MT-COX2	-0.115864	0.021361	0.212571
15538	CpH	+	MT-CYTB	-0.650564	0.0213637	0.212571
14678	CpH	+	MT-TRNE	-1.02324	0.0214289	0.212841
12324	CpH	+	MT-TRNL2	-0.781012	0.0214503	0.212841
4036	CpH	-	MT-ND1	-0.499456	0.0215277	0.213037
14646	CpH	+	MT-ND6	-0.988892	0.0215412	0.213037
2502	CpH	+	MT-RNR2	-0.984886	0.0215591	0.213037
6398	CpH	+	MT-COX1	-0.435355	0.0215991	0.213139
12682	CpH	+	MT-ND5	-0.822802	0.0216455	0.213304
602	CpH	+	MT-TRNF	-0.970309	0.0216767	0.213318
16111	CpH	+	D-LOOP	-1.15688	0.0217203	0.213454
9419	CpH	+	MT-COX3	-0.319258	0.021874	0.214489
5327	CpH	+	MT-ND2	-0.220979	0.0219495	0.214489
10889	CpH	+	MT-ND4	-0.744773	0.0219792	0.214489
502	CpH	+	D-LOOP	-0.911997	0.0219846	0.214489
3985	CpG	-	MT-ND1	-0.338754	0.022037	0.214489
16186	CpH	+	D-LOOP	-0.903936	0.0220535	0.214489
5448	CpH	+	MT-ND2	-1.03129	0.0220728	0.214489
9693	CpH	+	MT-COX3	-1.05408	0.0221454	0.214489
12087	CpH	+	MT-ND4	-0.615966	0.022149	0.214489
12369	CpH	+	MT-ND5	-0.806742	0.02215	0.214489
6171	CpH	+	MT-COX1	-1.17963	0.0221658	0.214489
13902	CpH	+	MT-ND5	-0.655504	0.0222163	0.214489
9060	CpH	+	MT-ATP6	-0.778527	0.0222784	0.214489
12405	CpG	+	MT-ND5	-0.855553	0.0222829	0.214489
4202	CpH	+	MT-ND1	-1.125	0.0222845	0.214489
10437	CpG	-	MT-TRNR	-0.334225	0.022304	0.214489
16108	CpH	+	D-LOOP	-0.992579	0.0224763	0.214545
12687	CpH	+	MT-ND5	-0.886151	0.0224942	0.214545
1288	CpH	-	MT-RNR1	-0.496451	0.0225057	0.214545
2004	CpH	-	MT-RNR2	-0.359559	0.0225338	0.214545
4770	CpH	-	MT-ND2	-0.382127	0.022555	0.214545
5223	CpH	-	MT-ND2	-0.340828	0.0225732	0.214545
4841	CpH	-	MT-ND2	-0.35098	0.0226615	0.214545
1199	CpH	-	MT-RNR1	-0.64202	0.0226618	0.214545
16329	CpG	-	D-LOOP	-0.368677	0.0226814	0.214545
5428	CpH	+	MT-ND2	-0.874085	0.0226862	0.214545
12511	CpH	+	MT-ND5	-0.925163	0.022748	0.214545
15680	CpH	+	MT-CYTB	-0.654375	0.022768	0.214545
537	CpH	+	D-LOOP	-0.813767	0.0227758	0.214545
14465	CpH	-	MT-ND6	-0.494777	0.0227805	0.214545
4175	CpH	-	MT-ND1	-0.594289	0.0227864	0.214545
15286	CpH	+	MT-CYTB	-1.03505	0.0227883	0.214545
2809	CpG	+	MT-RNR2	0.651215	0.022966	0.215634
1449	CpH	-	MT-RNR1	-0.556784	0.0229796	0.215634
4110	CpH	+	MT-ND1	-1.16689	0.0229941	0.215634
3722	CpH	+	MT-ND1	-0.705647	0.0230924	0.216273
11874	CpH	+	MT-ND4	-0.802617	0.0231918	0.216665
6506	CpH	+	MT-COX1	-1.18446	0.0232248	0.216665
16073	CpH	+	D-LOOP	-0.707711	0.0232965	0.216665
527	CpH	+	D-LOOP	-0.882223	0.0233053	0.216665
2283	CpH	+	MT-RNR2	-0.950059	0.0233107	0.216665
15452	CpH	+	MT-CYTB	-0.640721	0.023317	0.216665
15927	CpG	-	MT-TRNT	-0.34894	0.0233556	0.216665
10979	CpH	+	MT-ND4	-1.044	0.0233759	0.216665
594	CpH	+	MT-TRNF	-0.843538	0.0234085	0.216687
828	CpH	+	MT-RNR1	-0.930207	0.0234958	0.216947
9081	CpH	+	MT-ATP6	-1.04317	0.0234971	0.216947
569	CpH	+	D-LOOP	-0.948897	0.0235475	0.217133
501	CpH	+	D-LOOP	-0.71778	0.0236332	0.217478
934	CpH	-	MT-RNR1	-0.515782	0.0236455	0.217478
2276	CpH	+	MT-RNR2	-0.983119	0.0237726	0.21772
11061	CpH	+	MT-ND4	-0.758985	0.0237975	0.21772
8250	CpH	-	MT-COX2	-0.373948	0.0238432	0.21772
12080	CpH	+	MT-ND4	-0.572384	0.0238758	0.21772
5331	CpH	+	MT-ND2	-0.299696	0.023931	0.21772
14736	CpH	+	MT-TRNE	-0.723754	0.0239987	0.21772
8012	CpH	-	MT-COX2	-0.458024	0.0239998	0.21772
12464	CpH	+	MT-ND5	-0.599548	0.0240056	0.21772
10000	CpH	-	MT-TRNG	-0.581272	0.0240596	0.21772
16040	CpH	+	D-LOOP	-0.911811	0.0240911	0.21772
14309	CpH	+	MT-ND6	-0.99135	0.0240951	0.21772
16083	CpG	+	D-LOOP	-0.801213	0.0240998	0.21772
7687	CpH	+	MT-COX2	-1.46272	0.0241079	0.21772
11063	CpH	+	MT-ND4	-0.746992	0.0241694	0.21772
10022	CpH	+	MT-TRNG	-0.78077	0.0241758	0.21772
10689	CpH	-	MT-ND4L	-0.291666	0.0241993	0.21772
13597	CpG	-	MT-ND5	-0.231992	0.0242172	0.21772
7406	CpH	+	MT-COX1	-0.502786	0.024218	0.21772
16159	CpH	+	D-LOOP	-0.916149	0.0242804	0.218007
15198	CpH	+	MT-CYTB	-0.510033	0.0243427	0.218293
1534	CpH	+	MT-RNR1	-1.50759	0.0244367	0.218355
9786	CpG	-	MT-COX3	-0.285728	0.024465	0.218355
15379	CpH	+	MT-CYTB	-0.485762	0.0244893	0.218355
6498	CpH	+	MT-COX1	-0.584193	0.0245075	0.218355
10822	CpH	+	MT-ND4	-0.586312	0.0245164	0.218355
5371	CpH	+	MT-ND2	-0.551381	0.0246365	0.218355
5488	CpH	+	MT-ND2	-1.01281	0.0246648	0.218355
15493	CpH	+	MT-CYTB	-0.806369	0.0246778	0.218355
1911	CpH	+	MT-RNR2	-1.21101	0.0247096	0.218355
15431	CpG	-	MT-CYTB	-0.316114	0.0247131	0.218355
9087	CpH	+	MT-ATP6	-1.35902	0.0247162	0.218355
12868	CpG	-	MT-ND5	-0.247153	0.0247595	0.218355
6830	CpH	+	MT-COX1	-1.01458	0.0247614	0.218355
16134	CpH	+	D-LOOP	-0.836403	0.0248377	0.218355
14698	CpG	-	MT-TRNE	-0.257835	0.024851	0.218355
2022	CpH	-	MT-RNR2	-0.672327	0.0249493	0.218355
2986	CpH	+	MT-RNR2	-0.649803	0.024975	0.218355
11483	CpH	-	MT-ND4	-0.270454	0.0249958	0.218355
11896	CpH	+	MT-ND4	-0.486036	0.0250636	0.218355
14632	CpH	+	MT-ND6	-0.927501	0.0250842	0.218355
12322	CpH	+	MT-TRNL2	-0.806784	0.0250889	0.218355
15996	CpH	+	MT-TRNP	-1.24065	0.0251377	0.218355
11219	CpH	+	MT-ND4	-0.495492	0.0251558	0.218355
12084	CpH	+	MT-ND4	-0.581628	0.0251657	0.218355
9243	CpH	+	MT-COX3	-0.652742	0.025201	0.218355
3293	CpH	+	MT-TRNL1	-0.605713	0.0252074	0.218355
7910	CpG	-	MT-COX2	-0.240307	0.0252095	0.218355
417	CpH	-	D-LOOP	-0.307126	0.0252135	0.218355
8464	CpH	+	MT-ATP8	-0.723616	0.0252323	0.218355
15897	CpH	-	MT-TRNT	-0.242832	0.0252818	0.21852
10725	CpH	-	MT-ND4L	-0.219434	0.0253734	0.21873
5339	CpH	+	MT-ND2	-0.262158	0.0253998	0.21873
1982	CpH	-	MT-RNR2	-0.397783	0.0254437	0.21873
15206	CpH	+	MT-CYTB	-0.446229	0.0254527	0.21873
16565	CpG	+	D-LOOP	-2.48586	0.0255094	0.21873
15764	CpH	-	MT-CYTB	-0.182154	0.0255159	0.21873
9168	CpH	+	MT-ATP6	-0.745913	0.0255497	0.21873
8438	CpH	+	MT-ATP8	-0.624266	0.0255547	0.21873
829	CpH	+	MT-RNR1	-0.956045	0.0256325	0.21873
8740	CpH	+	MT-ATP6	-0.546356	0.0256469	0.21873
16174	CpH	+	D-LOOP	-0.795191	0.0256666	0.21873
9424	CpH	+	MT-COX3	-0.524837	0.0256812	0.21873
7955	CpH	+	MT-COX2	-0.854106	0.0257025	0.21873
14623	CpH	+	MT-ND6	-0.955515	0.0257624	0.21898
646	CpH	+	MT-TRNF	-0.835369	0.0258515	0.21929
1310	CpH	+	MT-RNR1	-1.55262	0.02586	0.21929
221	CpH	-	D-LOOP	-0.405707	0.0259443	0.219746
11914	CpG	-	MT-ND4	1.12886	0.02608	0.220635
5360	CpH	+	MT-ND2	-0.480127	0.026186	0.22127
2174	CpH	-	MT-RNR2	-0.498839	0.0262378	0.221447
2189	CpH	+	MT-RNR2	-1.15859	0.0263125	0.221812
16168	CpH	+	D-LOOP	-0.86379	0.0263576	0.221812
323	CpH	-	D-LOOP	-0.70726	0.0263917	0.221812
7629	CpH	+	MT-COX2	-1.59172	0.0264392	0.221812
14262	CpH	+	MT-ND6	-0.69316	0.0264517	0.221812
13059	CpH	+	MT-ND5	-0.600611	0.0265255	0.221812
5862	CpH	+	MT-TRNY	-0.620497	0.0266291	0.221812
12871	CpG	-	MT-ND5	-0.230243	0.0266444	0.221812
1023	CpG	+	MT-RNR1	-1.249	0.0266449	0.221812
8771	CpH	+	MT-ATP6	-0.608414	0.0266523	0.221812
3211	CpH	+	MT-RNR2	-0.395641	0.0266631	0.221812
15978	CpH	+	MT-TRNP	-0.663979	0.0266833	0.221812
15143	CpH	+	MT-CYTB	-0.601166	0.0267197	0.221812
15938	CpH	+	MT-TRNT	-0.61072	0.0267211	0.221812
247	CpH	-	D-LOOP	-0.496533	0.02679	0.221812
7666	CpH	+	MT-COX2	-1.45969	0.0268132	0.221812
498	CpG	+	D-LOOP	-0.799555	0.0268241	0.221812
15518	CpH	+	MT-CYTB	-0.557758	0.0268376	0.221812
14362	CpH	+	MT-ND6	-0.756458	0.0268941	0.222023
12296	CpH	+	MT-TRNL2	-0.789788	0.0271086	0.223537
15555	CpH	+	MT-CYTB	-0.679499	0.027165	0.223745
2111	CpH	+	MT-RNR2	-1.55125	0.0272402	0.224107
3247	CpG	+	MT-TRNL1	-0.71742	0.0272753	0.224138
3831	CpH	+	MT-ND1	0.704498	0.0273186	0.224185
2516	CpH	+	MT-RNR2	2.31077	0.0273462	0.224185
12264	CpH	+	MT-TRNS2	-0.628033	0.0273783	0.224185
759	CpH	+	MT-RNR1	0.677816	0.0274068	0.224185
2175	CpH	+	MT-RNR2	-1.18406	0.0274372	0.224185
552	CpH	+	D-LOOP	-1.01325	0.0275951	0.224994
7855	CpH	+	MT-COX2	-1.04492	0.027599	0.224994
11014	CpH	+	MT-ND4	-0.545839	0.0277334	0.225833
11226	CpH	-	MT-ND4	-0.408998	0.0277934	0.225908
9065	CpH	+	MT-ATP6	-1.03139	0.0278323	0.225908
16114	CpH	+	D-LOOP	-1.16338	0.027837	0.225908
8105	CpH	-	MT-COX2	-0.331627	0.0278864	0.226054
2176	CpH	+	MT-RNR2	-1.27719	0.0279187	0.22606
3379	CpG	+	MT-ND1	-0.639634	0.0280052	0.226414
9488	CpG	+	MT-COX3	-0.878822	0.0280256	0.226414
14276	CpH	+	MT-ND6	-1.01033	0.0282192	0.227602
11246	CpG	-	MT-ND4	-0.293092	0.0282361	0.227602
560	CpH	+	D-LOOP	-0.85425	0.0283186	0.227774
12063	CpH	+	MT-ND4	-0.524497	0.0283414	0.227774
8480	CpH	+	MT-ATP8	-0.469404	0.0283526	0.227774
2136	CpH	+	MT-RNR2	-1.69455	0.0285012	0.228711
5237	CpG	-	MT-ND2	-0.261029	0.028556	0.228745
11381	CpH	+	MT-ND4	-0.378225	0.0285692	0.228745
770	CpH	+	MT-RNR1	-0.479463	0.0286182	0.228882
10853	CpH	+	MT-ND4	-0.501539	0.0286948	0.229239
2268	CpH	-	MT-RNR2	-0.409238	0.0287495	0.229333
9036	CpH	+	MT-ATP6	-0.752077	0.0287705	0.229333
14462	CpH	-	MT-ND6	-0.320698	0.0288496	0.229635
11698	CpH	+	MT-ND4	1.04469	0.0288724	0.229635
12603	CpH	+	MT-ND5	-0.874014	0.0290202	0.230251
1533	CpH	+	MT-RNR1	-1.97786	0.0290211	0.230251
10134	CpH	+	MT-ND3	-0.460671	0.0290611	0.230251
14612	CpH	-	MT-ND6	-0.310303	0.0291014	0.230251
8154	CpH	-	MT-COX2	-0.376647	0.0291263	0.230251
15177	CpH	+	MT-CYTB	-0.442239	0.0291424	0.230251
6861	CpH	-	MT-COX1	-0.433595	0.0291745	0.230251
14863	CpH	+	MT-CYTB	-0.447811	0.0292756	0.230531
16184	CpH	+	D-LOOP	-0.786431	0.0293125	0.230531
12401	CpH	+	MT-ND5	-0.894184	0.0293381	0.230531
3283	CpH	-	MT-TRNL1	-0.379865	0.029354	0.230531
3909	CpG	+	MT-ND1	-0.352093	0.0293852	0.230531
9458	CpH	+	MT-COX3	-0.559637	0.0294154	0.230531
11779	CpH	+	MT-ND4	-0.674698	0.0294371	0.230531
15526	CpH	+	MT-CYTB	-0.746166	0.0295046	0.230531
549	CpH	+	D-LOOP	-0.63487	0.0295291	0.230531
16179	CpH	+	D-LOOP	-0.898707	0.0295508	0.230531
5049	CpH	+	MT-ND2	0.777096	0.0295635	0.230531
14637	CpH	+	MT-ND6	-1.13755	0.0296924	0.231285
5950	CpH	-	MT-COX1	0.593007	0.0298264	0.231844
8184	CpH	-	MT-COX2	-0.289	0.0298288	0.231844
14643	CpH	+	MT-ND6	-1.06349	0.0298723	0.231931
10877	CpH	+	MT-ND4	-0.605128	0.0300373	0.232959
2592	CpH	-	MT-RNR2	-0.512939	0.0300776	0.232982
2479	CpH	+	MT-RNR2	-1.87927	0.0301583	0.232982
5368	CpH	+	MT-ND2	-0.488704	0.0301598	0.232982
9074	CpH	+	MT-ATP6	-0.983838	0.0301701	0.232982
5352	CpG	+	MT-ND2	-0.476006	0.0302551	0.233387
15884	CpH	-	MT-CYTB	-0.261191	0.0302953	0.233446
15725	CpH	+	MT-CYTB	-0.84679	0.0305105	0.234455
14847	CpH	-	MT-CYTB	-0.275341	0.0305657	0.234455
5437	CpH	+	MT-ND2	-1.01984	0.0306191	0.234455
1693	CpH	+	MT-RNR2	1.24009	0.0306537	0.234455
10538	CpH	+	MT-ND4L	-0.749482	0.0306925	0.234455
15504	CpH	+	MT-CYTB	-0.695069	0.0307081	0.234455
15503	CpH	+	MT-CYTB	-0.654413	0.0307232	0.234455
9186	CpH	+	MT-ATP6	-0.980801	0.0307485	0.234455
9082	CpH	+	MT-ATP6	-1.05455	0.0307551	0.234455
5763	CpH	-	MT-TRNC	-0.578515	0.0307793	0.234455
2855	CpH	-	MT-RNR2	-0.297222	0.0307857	0.234455
10993	CpH	-	MT-ND4	-0.352358	0.0309005	0.235013
522	CpH	+	D-LOOP	-0.83031	0.0309245	0.235013
10914	CpH	-	MT-ND4	-0.338575	0.0310348	0.235556
14630	CpH	+	MT-ND6	-0.972546	0.0310616	0.235556
16457	CpH	-	D-LOOP	-0.357719	0.0311516	0.235851
7336	CpG	+	MT-COX1	-0.484276	0.0311663	0.235851
16072	CpH	+	D-LOOP	-0.602191	0.0312913	0.236508
6841	CpH	+	MT-COX1	-1.41903	0.031319	0.236508
14562	CpH	+	MT-ND6	-0.780231	0.031378	0.236686
2639	CpH	+	MT-RNR2	-0.75426	0.0314086	0.236686
5461	CpH	+	MT-ND2	-0.997404	0.031451	0.236757
12403	CpH	+	MT-ND5	-0.63706	0.0315209	0.236881
5424	CpH	+	MT-ND2	-0.790419	0.0315799	0.236881
6333	CpH	-	MT-COX1	-0.218986	0.0316461	0.236881
5345	CpH	+	MT-ND2	-0.388781	0.031681	0.236881
791	CpH	-	MT-RNR1	-0.404179	0.0317233	0.236881
9643	CpH	-	MT-COX3	-0.543483	0.0317464	0.236881
16173	CpH	+	D-LOOP	-0.894099	0.0317606	0.236881
66	CpH	-	D-LOOP	-0.226198	0.0317817	0.236881
3835	CpH	+	MT-ND1	0.7386	0.0318229	0.236881
7397	CpH	+	MT-COX1	-0.922703	0.0318665	0.236881
3061	CpG	-	MT-RNR2	-0.635371	0.0318897	0.236881
7462	CpG	+	MT-TRNS1	-0.592888	0.0320265	0.236881
14830	CpG	+	MT-CYTB	-0.35691	0.0320523	0.236881
3417	CpH	+	MT-ND1	-0.65854	0.0320577	0.236881
7151	CpH	+	MT-COX1	0.708335	0.032066	0.236881
8410	CpH	+	MT-ATP8	-0.457518	0.0320813	0.236881
5997	CpH	-	MT-COX1	0.536431	0.0320853	0.236881
16104	CpH	+	D-LOOP	-0.968922	0.0320999	0.236881
2259	CpH	+	MT-RNR2	-1.3571	0.0321084	0.236881
4149	CpH	+	MT-ND1	-0.689456	0.0321278	0.236881
3226	CpH	-	MT-RNR2	-0.570879	0.0323205	0.237821
808	CpG	+	MT-RNR1	-0.474019	0.0323286	0.237821
524	CpH	+	D-LOOP	-0.868505	0.032383	0.237821
5651	CpH	+	MT-TRNA	-1.61218	0.0323879	0.237821
5939	CpH	+	MT-COX1	-0.502635	0.0325065	0.238311
3292	CpH	+	MT-TRNL1	-0.537263	0.0325211	0.238311
14235	CpH	+	MT-ND6	-0.322684	0.0326547	0.238837
15	CpH	+	D-LOOP	-1.01347	0.0326612	0.238837
5982	CpH	-	MT-COX1	-0.397133	0.0326927	0.238837
10867	CpH	+	MT-ND4	-0.585432	0.0328073	0.239197
15981	CpH	+	MT-TRNP	-0.521695	0.0328259	0.239197
7640	CpH	-	MT-COX2	-0.418132	0.0328421	0.239197
2025	CpH	+	MT-RNR2	-0.878018	0.0329001	0.239376
557	CpH	+	D-LOOP	-1.03893	0.032998	0.239535
7359	CpH	-	MT-COX1	0.768423	0.0330395	0.239535
11611	CpG	-	MT-ND4	-0.243941	0.0330482	0.239535
1473	CpG	+	MT-RNR1	-1.16384	0.0330929	0.239535
2255	CpH	+	MT-RNR2	-0.876042	0.033155	0.239535
6750	CpH	+	MT-COX1	-1.32322	0.0331668	0.239535
14591	CpH	+	MT-ND6	-0.814425	0.0332389	0.239535
14695	CpH	+	MT-TRNE	-0.848629	0.0332656	0.239535
11166	CpH	-	MT-ND4	-0.237836	0.0332684	0.239535
12348	CpH	+	MT-ND5	-0.464518	0.0332867	0.239535
14684	CpG	+	MT-TRNE	-1.09797	0.0333213	0.239535
14578	CpH	+	MT-ND6	-1.08181	0.0333225	0.239535
12533	CpH	-	MT-ND5	-0.231433	0.0333567	0.239541
15704	CpH	+	MT-CYTB	-0.521484	0.0335129	0.240077
5415	CpH	+	MT-ND2	-0.737018	0.0335311	0.240077
13463	CpH	-	MT-ND5	-0.382349	0.033573	0.240077
14529	CpH	+	MT-ND6	-0.666525	0.0336613	0.240077
16169	CpH	+	D-LOOP	-0.847123	0.0336664	0.240077
4815	CpH	+	MT-ND2	0.919471	0.0336794	0.240077
12302	CpH	+	MT-TRNL2	-0.576783	0.0336937	0.240077
7514	CpH	+	MT-TRNS1	-0.428261	0.0337468	0.240077
14328	CpH	+	MT-ND6	-0.682912	0.0337568	0.240077
15516	CpH	+	MT-CYTB	-0.53707	0.0337678	0.240077
15749	CpH	+	MT-CYTB	-0.920428	0.0337995	0.240077
3829	CpH	+	MT-ND1	1.00069	0.0339152	0.24066
3820	CpH	+	MT-ND1	0.785978	0.034051	0.240731
10900	CpH	+	MT-ND4	-0.574467	0.0340626	0.240731
13518	CpH	+	MT-ND5	-0.34603	0.0340887	0.240731
609	CpH	+	MT-TRNF	-0.460447	0.0340959	0.240731
2271	CpH	+	MT-RNR2	-1.05642	0.0341503	0.240731
6423	CpH	+	MT-COX1	-1.00155	0.0341548	0.240731
5023	CpH	+	MT-ND2	0.796471	0.0341601	0.240731
10392	CpH	-	MT-ND3	-0.418575	0.0343437	0.241711
3256	CpH	+	MT-TRNL1	-0.431666	0.0343666	0.241711
4341	CpH	-	MT-TRNQ	-0.497604	0.0344206	0.241763
6020	CpG	+	MT-COX1	-0.26842	0.0344414	0.241763
2252	CpH	+	MT-RNR2	-1.27683	0.0345142	0.241787
7508	CpH	+	MT-TRNS1	-0.911782	0.0345395	0.241787
3063	CpH	-	MT-RNR2	-0.310828	0.0345458	0.241787
10871	CpH	+	MT-ND4	-0.654664	0.0346394	0.24218
10842	CpH	+	MT-ND4	-0.619726	0.0347395	0.24218
15683	CpH	+	MT-CYTB	-0.547911	0.0347803	0.24218
14346	CpH	+	MT-ND6	-0.420023	0.0347846	0.24218
12393	CpH	+	MT-ND5	-0.535571	0.0348055	0.24218
7468	CpH	+	MT-TRNS1	-0.618489	0.034811	0.24218
10994	CpH	-	MT-ND4	-0.50867	0.0348383	0.24218
16055	CpH	+	D-LOOP	-0.80717	0.0349216	0.242525
9755	CpH	-	MT-COX3	-0.34964	0.0349963	0.242659
5486	CpH	+	MT-ND2	-1.06292	0.0350086	0.242659
151	CpH	+	D-LOOP	-0.392863	0.0350736	0.242875
1826	CpH	-	MT-RNR2	-0.538586	0.0351109	0.242898
11085	CpH	+	MT-ND4	-0.781992	0.0351671	0.243053
14532	CpH	+	MT-ND6	-0.737202	0.0352506	0.24306
11513	CpH	+	MT-ND4	-0.732452	0.0352741	0.24306
15227	CpH	-	MT-CYTB	-0.447868	0.0353126	0.24306
15739	CpH	+	MT-CYTB	-0.886914	0.0353423	0.24306
15402	CpH	+	MT-CYTB	-0.361458	0.035346	0.24306
15523	CpH	+	MT-CYTB	-0.795017	0.0353801	0.24306
536	CpH	+	D-LOOP	-0.758267	0.0354315	0.24306
11851	CpG	+	MT-ND4	-0.606914	0.0354393	0.24306
16095	CpG	+	D-LOOP	-0.76547	0.0354757	0.243078
558	CpH	+	D-LOOP	-1.2165	0.0355758	0.243531
14263	CpH	+	MT-ND6	-0.800014	0.035635	0.243704
11898	CpH	+	MT-ND4	-0.729095	0.0358472	0.244414
6502	CpH	+	MT-COX1	-0.942029	0.0358552	0.244414
14338	CpH	+	MT-ND6	-0.421176	0.0358748	0.244414
4113	CpH	-	MT-ND1	-0.566993	0.0359077	0.244414
1865	CpH	+	MT-RNR2	-1.26315	0.0359092	0.244414
16150	CpH	+	D-LOOP	-0.908762	0.0360569	0.245187
14608	CpH	+	MT-ND6	-1.0654	0.0361069	0.245295
15522	CpH	+	MT-CYTB	-0.850199	0.0361698	0.245489
2814	CpH	-	MT-RNR2	-0.259035	0.0362529	0.245821
2989	CpG	-	MT-RNR2	-0.288084	0.0363403	0.246181
9295	CpH	-	MT-COX3	-0.283756	0.0364234	0.24632
7610	CpH	+	MT-COX2	-0.963971	0.0364296	0.24632
10918	CpH	+	MT-ND4	-0.490662	0.0364638	0.24632
1715	CpH	+	MT-RNR2	-0.780906	0.0365389	0.246327
13610	CpG	-	MT-ND5	-0.385931	0.0365807	0.246327
4159	CpH	+	MT-ND1	-0.566525	0.0365971	0.246327
5149	CpH	+	MT-ND2	-0.367818	0.0366022	0.246327
15756	CpH	-	MT-CYTB	-0.280973	0.0366599	0.246484
15727	CpH	+	MT-CYTB	-0.675063	0.0366994	0.246518
10797	CpH	+	MT-ND4	-0.532531	0.0367577	0.246679
6586	CpH	+	MT-COX1	-0.376396	0.0368473	0.246831
2977	CpH	-	MT-RNR2	-0.334552	0.0368492	0.246831
9183	CpH	+	MT-ATP6	-1.28475	0.0370044	0.24764
13259	CpH	-	MT-ND5	-0.210677	0.037075	0.247881
7757	CpG	-	MT-COX2	-0.478432	0.0371515	0.248161
13759	CpG	-	MT-ND5	-0.274636	0.0372843	0.248699
4853	CpH	-	MT-ND2	-0.36232	0.0373255	0.248699
543	CpH	+	D-LOOP	-0.646097	0.0373581	0.248699
499	CpG	-	D-LOOP	0.756554	0.0373707	0.248699
10847	CpH	+	MT-ND4	-0.37917	0.0375533	0.249683
12436	CpH	+	MT-ND5	-0.777697	0.0376333	0.249983
12432	CpH	+	MT-ND5	-0.527947	0.0377787	0.250716
10696	CpH	+	MT-ND4L	-0.627892	0.0379218	0.251112
11351	CpH	-	MT-ND4	0.280446	0.0379323	0.251112
10843	CpH	+	MT-ND4	-0.584915	0.0379434	0.251112
378	CpH	+	D-LOOP	-0.425547	0.0380229	0.25118
12360	CpH	+	MT-ND5	-0.439548	0.038043	0.25118
14372	CpH	+	MT-ND6	-0.580729	0.0380586	0.25118
3494	CpH	+	MT-ND1	-0.558169	0.0381695	0.251556
11074	CpH	+	MT-ND4	-0.754584	0.038213	0.251556
6807	CpG	+	MT-COX1	-1.64615	0.0382208	0.251556
10904	CpH	+	MT-ND4	-0.555084	0.03831	0.251912
8156	CpH	-	MT-COX2	-0.378771	0.0383919	0.252108
15537	CpH	+	MT-CYTB	-0.43499	0.0384102	0.252108
5475	CpH	+	MT-ND2	-0.984992	0.0384983	0.2524
182	CpH	+	D-LOOP	-0.466859	0.038525	0.2524
15528	CpH	+	MT-CYTB	-0.520786	0.038578	0.25249
15952	CpH	+	MT-TRNT	-0.639146	0.0386836	0.25249
7982	CpH	+	MT-COX2	-0.421258	0.0387135	0.25249
12890	CpH	+	MT-ND5	-0.476434	0.0387185	0.25249
577	CpH	-	MT-TRNF	0.334381	0.0387239	0.25249
14520	CpH	+	MT-ND6	-0.608513	0.0387556	0.25249
15556	CpG	+	MT-CYTB	-0.455163	0.0388009	0.25249
11919	CpH	+	MT-ND4	-0.982999	0.0388203	0.25249
11044	CpH	+	MT-ND4	-1.06413	0.0389671	0.253091
6349	CpH	+	MT-COX1	-0.770478	0.0389832	0.253091
869	CpH	+	MT-RNR1	-0.805377	0.0391539	0.253529
6452	CpH	+	MT-COX1	-0.704466	0.0391668	0.253529
5633	CpH	+	MT-TRNA	-0.412869	0.0392135	0.253529
5444	CpH	+	MT-ND2	-0.907609	0.0392251	0.253529
15194	CpH	+	MT-CYTB	-0.482269	0.039292	0.253529
2334	CpH	+	MT-RNR2	-1.44996	0.039346	0.253529
3811	CpH	+	MT-ND1	0.420545	0.0394264	0.253529
14559	CpG	+	MT-ND6	-0.726424	0.0394312	0.253529
15732	CpH	+	MT-CYTB	-0.602117	0.0394518	0.253529
8083	CpH	+	MT-COX2	-0.365983	0.0394805	0.253529
12816	CpH	+	MT-ND5	0.556283	0.0394975	0.253529
11847	CpH	-	MT-ND4	-0.45013	0.0395017	0.253529
7912	CpH	-	MT-COX2	-0.351144	0.0395533	0.253529
3311	CpH	+	MT-ND1	-0.362364	0.0395623	0.253529
12567	CpH	+	MT-ND5	-0.769165	0.0396351	0.253529
13521	CpH	+	MT-ND5	-0.697083	0.0396799	0.253529
459	CpH	+	D-LOOP	-0.620238	0.0396987	0.253529
14160	CpG	-	MT-ND6	-0.224305	0.0397406	0.253529
9215	CpH	+	MT-COX3	-0.669001	0.0397966	0.253529
6683	CpH	+	MT-COX1	-0.521016	0.0398002	0.253529
10864	CpH	+	MT-ND4	-0.541149	0.0398761	0.253529
13288	CpG	-	MT-ND5	-0.222866	0.0399308	0.253529
9732	CpH	+	MT-COX3	-0.492367	0.0399339	0.253529
16151	CpH	+	D-LOOP	-0.766769	0.0399346	0.253529
10672	CpH	+	MT-ND4L	-0.568181	0.0399738	0.253529
2201	CpH	-	MT-RNR2	-0.329892	0.0399807	0.253529
14621	CpH	+	MT-ND6	-0.905178	0.0400049	0.253529
7425	CpH	+	MT-COX1	-1.07893	0.0400666	0.253696
12318	CpH	-	MT-TRNL2	-0.213312	0.0401865	0.254231
10698	CpH	+	MT-ND4L	-0.591781	0.0402639	0.25444
14367	CpH	+	MT-ND6	-0.801572	0.0403592	0.25444
5490	CpH	+	MT-ND2	-0.943718	0.0404007	0.25444
12345	CpH	-	MT-ND5	-0.456072	0.0404095	0.25444
6450	CpH	+	MT-COX1	-0.611196	0.0404246	0.25444
13643	CpG	-	MT-ND5	-0.323975	0.0404323	0.25444
11497	CpH	+	MT-ND4	-0.52534	0.0404804	0.254519
6617	CpG	+	MT-COX1	-0.663679	0.0405401	0.254537
14682	CpH	+	MT-TRNE	-0.956998	0.0405548	0.254537
7239	CpH	-	MT-COX1	-0.259688	0.0405896	0.254537
6304	CpH	-	MT-COX1	-0.418668	0.040654	0.254718
3439	CpH	+	MT-ND1	0.372102	0.0407042	0.25481
9027	CpH	+	MT-ATP6	-1.07614	0.0407658	0.254973
8776	CpH	+	MT-ATP6	-0.521894	0.0408065	0.255005
10099	CpH	+	MT-ND3	-0.575074	0.040896	0.255342
10808	CpH	+	MT-ND4	-0.519142	0.041027	0.255937
16099	CpH	+	D-LOOP	-1.24703	0.0411415	0.256429
5838	CpH	-	MT-TRNY	-0.184139	0.04121	0.256632
8541	CpH	-	MT-ATP8/ATP6	-0.238576	0.0413135	0.257054
10980	CpH	+	MT-ND4	-0.742408	0.0413899	0.257273
1176	CpH	-	MT-RNR1	-0.687995	0.0414308	0.257273
8437	CpH	+	MT-ATP8	-0.562076	0.0414748	0.257273
12716	CpH	+	MT-ND5	-0.989904	0.0414922	0.257273
6021	CpG	-	MT-COX1	-0.468858	0.0415459	0.257384
13912	CpH	+	MT-ND5	-0.567057	0.041585	0.257404
10676	CpG	+	MT-ND4L	-0.438639	0.0416947	0.25786
12607	CpH	+	MT-ND5	-0.77782	0.041782	0.25804
14852	CpH	+	MT-CYTB	-0.568728	0.0417957	0.25804
12564	CpH	+	MT-ND5	-1.04956	0.0419105	0.258387
15975	CpH	+	MT-TRNP	-0.887328	0.041924	0.258387
12102	CpH	+	MT-ND4	-0.705279	0.0420597	0.258589
6548	CpH	+	MT-COX1	-0.589486	0.0420635	0.258589
15127	CpH	+	MT-CYTB	-0.509117	0.0421296	0.258589
2881	CpH	+	MT-RNR2	2.04701	0.0421496	0.258589
5447	CpH	+	MT-ND2	-0.982974	0.0421762	0.258589
10872	CpH	+	MT-ND4	-0.585069	0.0422039	0.258589
5716	CpH	+	MT-TRNN	-1.49604	0.042209	0.258589
13208	CpH	-	MT-ND5	-0.308606	0.0422591	0.258675
14423	CpH	-	MT-ND6	-0.190102	0.0423799	0.259193
4229	CpH	+	MT-ND1	-0.842395	0.0424719	0.259534
16191	CpH	+	D-LOOP	-0.982954	0.0426606	0.260465
13662	CpH	+	MT-ND5	-0.518167	0.0427788	0.260965
5336	CpH	+	MT-ND2	-0.370605	0.0428633	0.261253
2190	CpH	+	MT-RNR2	-1.07254	0.0429751	0.261253
863	CpH	+	MT-RNR1	-0.952596	0.0429982	0.261253
10120	CpH	+	MT-ND3	-0.643474	0.0430085	0.261253
9085	CpH	+	MT-ATP6	-1.1138	0.0430331	0.261253
9837	CpH	-	MT-COX3	-0.14684	0.0430444	0.261253
10131	CpH	+	MT-ND3	-0.728469	0.0431616	0.26153
10897	CpH	+	MT-ND4	-0.677036	0.043194	0.26153
13010	CpH	+	MT-ND5	-0.243202	0.0431994	0.26153
3357	CpH	-	MT-ND1	-0.150995	0.0432921	0.26187
5849	CpH	-	MT-TRNY	-0.273923	0.0434905	0.262349
4137	CpH	+	MT-ND1	-0.783051	0.0435877	0.262349
15186	CpH	+	MT-CYTB	-0.262357	0.0435978	0.262349
4714	CpH	-	MT-ND2	-0.364586	0.0436137	0.262349
468	CpH	+	D-LOOP	-0.597425	0.0436576	0.262349
11059	CpH	+	MT-ND4	-0.785726	0.0436754	0.262349
2221	CpH	+	MT-RNR2	-1.23659	0.0437332	0.262349
553	CpH	+	D-LOOP	-0.722104	0.0437593	0.262349
9502	CpH	-	MT-COX3	-0.178111	0.0437686	0.262349
1421	CpH	-	MT-RNR1	-0.318979	0.0437812	0.262349
9382	CpG	-	MT-COX3	-0.359088	0.0438001	0.262349
1334	CpH	-	MT-RNR1	-0.38301	0.0438101	0.262349
4960	CpH	+	MT-ND2	-1.02039	0.0440812	0.263592
14680	CpG	+	MT-TRNE	-0.946621	0.0440913	0.263592
2187	CpH	+	MT-RNR2	-1.00381	0.044232	0.263909
6734	CpH	-	MT-COX1	-0.348699	0.0442403	0.263909
10552	CpH	+	MT-ND4L	-0.659235	0.0442546	0.263909
3834	CpH	-	MT-ND1	-0.26427	0.0443921	0.264279
5143	CpH	+	MT-ND2	-0.39855	0.0444083	0.264279
9353	CpH	+	MT-COX3	-0.349548	0.0444272	0.264279
9900	CpH	+	MT-COX3	-0.7176	0.0445185	0.264399
7008	CpG	-	MT-COX1	-0.320621	0.0445211	0.264399
3822	CpH	+	MT-ND1	0.820929	0.044569	0.264465
5901	CpH	+		-0.744559	0.0446738	0.264867
4029	CpH	+	MT-ND1	-0.545756	0.0447231	0.264907
11618	CpH	-	MT-ND4	-0.378047	0.044791	0.264907
10903	CpH	+	MT-ND4	-0.525341	0.0447913	0.264907
7815	CpH	+	MT-COX2	-1.22978	0.0448846	0.265211
16079	CpH	+	D-LOOP	-0.547146	0.0449561	0.265211
10178	CpH	+	MT-ND3	-0.676787	0.0449913	0.265211
5949	CpH	-	MT-COX1	-0.261679	0.0449917	0.265211
16472	CpH	-	D-LOOP	-0.421074	0.045078	0.265211
6523	CpH	+	MT-COX1	-0.800976	0.0450859	0.265211
13368	CpH	-	MT-ND5	-0.277528	0.0451014	0.265211
8858	CpH	-	MT-ATP6	0.362744	0.0451794	0.265302
13037	CpH	+	MT-ND5	0.724108	0.0452013	0.265302
12548	CpH	+	MT-ND5	-0.943554	0.0452277	0.265302
1146	CpG	+	MT-RNR1	-2.00298	0.0453154	0.265495
16196	CpH	-	D-LOOP	-0.300958	0.0453348	0.265495
14162	CpH	-	MT-ND6	-0.318646	0.0455085	0.266295
9594	CpH	+	MT-COX3	-0.790628	0.0455497	0.266319
14592	CpH	+	MT-ND6	-0.962972	0.045662	0.266437
9893	CpH	+	MT-COX3	-0.422918	0.045687	0.266437
6876	CpG	-	MT-COX1	-0.446436	0.0457134	0.266437
8186	CpH	-	MT-COX2	-0.189217	0.045815	0.266437
4808	CpH	+	MT-ND2	0.868099	0.0458232	0.266437
8768	CpH	+	MT-ATP6	-0.499481	0.0458276	0.266437
9394	CpG	-	MT-COX3	-0.378695	0.0458298	0.266437
7702	CpH	-	MT-COX2	-0.201043	0.0459249	0.26677
9042	CpH	+	MT-ATP6	-0.803565	0.0459686	0.26677
15714	CpH	+	MT-CYTB	-0.61787	0.0460699	0.26677
9537	CpH	+	MT-COX3	-0.347142	0.0460904	0.26677
12413	CpH	+	MT-ND5	-0.594702	0.0461593	0.26677
4974	CpH	-	MT-ND2	-0.223433	0.0461685	0.26677
86	CpH	+	D-LOOP	-0.654959	0.046181	0.26677
15223	CpH	+	MT-CYTB	-0.368085	0.0462105	0.26677
6708	CpH	-	MT-COX1	-0.249928	0.0462436	0.26677
5297	CpH	+	MT-ND2	-0.355806	0.046259	0.26677
12863	CpG	-	MT-ND5	-0.212581	0.0463651	0.267039
785	CpG	+	MT-RNR1	0.60215	0.0464302	0.267039
5324	CpH	+	MT-ND2	-0.111801	0.0464531	0.267039
8513	CpH	+	MT-ATP8	-0.578448	0.0464544	0.267039
12778	CpH	-	MT-ND5	-0.353512	0.0465512	0.26722
12097	CpH	+	MT-ND4	-0.723069	0.0465604	0.26722
8557	CpH	-	MT-ATP8/ATP6	-0.274347	0.0466226	0.267363
16034	CpH	-	D-LOOP	-0.261508	0.0467542	0.267839
15957	CpH	+	MT-TRNP	-0.741116	0.0467803	0.267839
7959	CpH	+	MT-COX2	-0.349285	0.0468697	0.268007
10197	CpG	-	MT-ND3	-0.283118	0.0468844	0.268007
120	CpG	+	D-LOOP	-0.460888	0.0469468	0.268016
14335	CpH	+	MT-ND6	-0.285553	0.0469741	0.268016
10683	CpH	-	MT-ND4L	-0.215957	0.0470331	0.268016
16188	CpH	+	D-LOOP	-0.819822	0.0470927	0.268016
1376	CpH	+	MT-RNR1	1.1663	0.0471049	0.268016
8590	CpH	+	MT-ATP6	-0.726348	0.0471422	0.268016
13126	CpH	+	MT-ND5	-0.389335	0.0472001	0.268016
4596	CpH	-	MT-ND2	-0.474129	0.0472546	0.268016
13178	CpH	-	MT-ND5	-0.33129	0.0473391	0.268016
11420	CpH	-	MT-ND4	-0.393014	0.0473682	0.268016
16192	CpH	+	D-LOOP	-0.758048	0.0473942	0.268016
9125	CpH	+	MT-ATP6	-1.12573	0.0474034	0.268016
5622	CpG	+	MT-TRNA	-1.37463	0.0474204	0.268016
14620	CpH	+	MT-ND6	-1.08172	0.0474317	0.268016
3935	CpH	-	MT-ND1	-0.230534	0.0474465	0.268016
15044	CpG	+	MT-CYTB	-0.480194	0.047507	0.268147
13680	CpH	+	MT-ND5	-0.761008	0.0477124	0.26889
9677	CpH	+	MT-COX3	-0.947876	0.0477141	0.26889
5459	CpG	+	MT-ND2	-0.958139	0.0477577	0.26889
6317	CpH	+	MT-COX1	-0.346408	0.0478259	0.26889
14167	CpH	+	MT-ND6	1.41754	0.0478261	0.26889
7533	CpH	+	MT-TRND	-0.418311	0.0478657	0.26889
13341	CpH	+	MT-ND5	-0.350698	0.0479009	0.26889
15702	CpH	+	MT-CYTB	-0.403229	0.0480321	0.269415
12094	CpH	+	MT-ND4	-0.719984	0.0481766	0.269599
1227	CpG	-	MT-RNR1	-0.129877	0.0482109	0.269599
1445	CpH	-	MT-RNR1	-0.429791	0.0482995	0.269599
1320	CpH	-	MT-RNR1	-0.366703	0.0483093	0.269599
14519	CpH	+	MT-ND6	-0.665575	0.0483297	0.269599
15119	CpH	-	MT-CYTB	-0.324339	0.0483709	0.269599
6147	CpH	+	MT-COX1	0.741215	0.0483823	0.269599
6652	CpH	-	MT-COX1	-0.270174	0.0484217	0.269599
11149	CpH	-	MT-ND4	-0.217485	0.0484915	0.269599
5354	CpH	+	MT-ND2	-0.455944	0.0485417	0.269599
10406	CpH	-	MT-TRNR	-0.241718	0.048575	0.269599
275	CpH	-	D-LOOP	-0.201031	0.0485766	0.269599
2120	CpH	-	MT-RNR2	-0.347396	0.0486217	0.269599
14534	CpH	+	MT-ND6	-0.648983	0.0486239	0.269599
5741	CpG	-		-0.239552	0.0486782	0.269599
15502	CpH	+	MT-CYTB	-0.708777	0.0486805	0.269599
9094	CpH	+	MT-ATP6	-1.1543	0.0487037	0.269599
3659	CpH	-	MT-ND1	-0.232311	0.0488442	0.270168
11479	CpH	+	MT-ND4	-0.580125	0.0490847	0.271127
3954	CpG	+	MT-ND1	-0.281336	0.04913	0.271127
12064	CpH	+	MT-ND4	-0.46828	0.0491308	0.271127
6318	CpH	+	MT-COX1	-0.551304	0.0492158	0.271387
16107	CpH	+	D-LOOP	-1.0118	0.0493224	0.271634
9719	CpH	+	MT-COX3	-0.609453	0.0493506	0.271634
2165	CpH	+	MT-RNR2	-0.88938	0.0493743	0.271634
8747	CpH	+	MT-ATP6	-0.456221	0.0494146	0.271648
7655	CpH	+	MT-COX2	-1.3337	0.0495658	0.272166
8148	CpG	-	MT-COX2	-0.286348	0.0495855	0.272166
525	CpG	+	D-LOOP	-0.695627	0.0496227	0.272166
3279	CpH	+	MT-TRNL1	-0.346546	0.0498094	0.272982
8732	CpH	+	MT-ATP6	-0.316338	0.0498965	0.273028
4190	CpH	+	MT-ND1	-0.779236	0.0499772	0.273028

## Sheet: Sup Table 5
Supplementary Table 5: Differentially methylated positions (DMPs) in the mitochondrial genome associated with age. Our mixed effects model identified 1,312 nominally significant positions (P-value < 0.05), 259 of which had a Q-value < 0.1 after Benjamini-Hochberg correction (shown in italics). Shown are the Genomic position (bp), context, strand, gene, mean log2 ratio methylation (positive repres…
Genomic position	Context	Strand	Gene	Log2 ratio	P-value	Q-value
5025	CpH	+	MT-ND2	0.889249	2.07509e-05	0.0398384
5312	CpH	+	MT-ND2	0.554511	2.35588e-05	0.0398384
5138	CpH	+	MT-ND2	0.839183	2.50854e-05	0.0398384
8036	CpG	+	MT-COX2	0.777538	2.85451e-05	0.0398384
5317	CpH	+	MT-ND2	0.743871	2.98025e-05	0.0398384
6730	CpH	+	MT-COX1	0.809734	3.3319e-05	0.0398384
14239	CpH	+	MT-ND6	0.811696	4.30124e-05	0.0407324
5324	CpH	+	MT-ND2	0.834622	4.54222e-05	0.0407324
7212	CpH	+	MT-COX1	0.820105	5.39989e-05	0.0426088
3211	CpH	+	MT-RNR2	0.78837	6.85084e-05	0.0426088
14229	CpH	+	MT-ND6	0.729896	6.98646e-05	0.0426088
10185	CpH	+	MT-ND3	0.830441	7.1272e-05	0.0426088
5161	CpH	+	MT-ND2	0.8617	8.32504e-05	0.0427722
14368	CpH	+	MT-ND6	0.738204	9.29545e-05	0.0427722
5320	CpH	+	MT-ND2	0.722626	9.42632e-05	0.0427722
15168	CpH	-	MT-CYTB	0.691748	9.53938e-05	0.0427722
5327	CpH	+	MT-ND2	0.806496	0.00011757	0.042831
6441	CpH	+	MT-COX1	0.760176	0.000121186	0.042831
6702	CpH	+	MT-COX1	0.606606	0.00012244	0.042831
14245	CpH	+	MT-ND6	0.70613	0.000122732	0.042831
7369	CpH	+	MT-COX1	0.800372	0.000125377	0.042831
5295	CpH	+	MT-ND2	0.8554	0.0001352	0.0440874
8292	CpH	-		0.831975	0.000150508	0.0469453
14247	CpH	+	MT-ND6	0.690829	0.000174332	0.0498909
6596	CpH	+	MT-COX1	0.727995	0.000176951	0.0498909
5882	CpH	+	MT-TRNY	0.788976	0.000180815	0.0498909
1227	CpG	-	MT-RNR1	0.839227	0.000197369	0.0517517
14235	CpH	+	MT-ND6	0.773382	0.000201986	0.0517517
14228	CpH	+	MT-ND6	0.71575	0.0002099	0.0519249
7958	CpH	+	MT-COX2	0.816604	0.000248507	0.0564967
14250	CpH	+	MT-ND6	0.746875	0.000249959	0.0564967
6228	CpH	+	MT-COX1	0.825367	0.000252006	0.0564967
8410	CpH	+	MT-ATP8	0.734574	0.000286267	0.0612654
511	CpH	+	D-LOOP	0.687159	0.000296064	0.0612654
11810	CpH	+	MT-ND4	0.792057	0.00030172	0.0612654
14246	CpH	+	MT-ND6	0.694552	0.000307437	0.0612654
5328	CpH	+	MT-ND2	0.644307	0.000339602	0.0644353
5366	CpH	+	MT-ND2	0.708768	0.000341308	0.0644353
5300	CpH	+	MT-ND2	0.736265	0.000363107	0.0660452
14225	CpG	+	MT-ND6	0.711206	0.000368248	0.0660452
1851	CpH	-	MT-RNR2	0.7452	0.000399793	0.0671367
2300	CpH	-	MT-RNR2	0.635885	0.000402434	0.0671367
14335	CpH	+	MT-ND6	0.71247	0.000414473	0.0671367
5121	CpH	+	MT-ND2	0.680833	0.00041996	0.0671367
5129	CpH	+	MT-ND2	0.657084	0.000423199	0.0671367
14204	CpH	+	MT-ND6	0.667853	0.000440014	0.0671367
3204	CpH	+	MT-RNR2	0.659847	0.000442881	0.0671367
11788	CpH	+	MT-ND4	0.746806	0.000453644	0.0671367
14105	CpH	+	MT-ND5	0.774748	0.000477182	0.0671367
8434	CpH	+	MT-ATP8	0.699546	0.000480851	0.0671367
14064	CpH	+	MT-ND5	0.712203	0.000483003	0.0671367
14092	CpH	+	MT-ND5	0.80521	0.000487124	0.0671367
7565	CpH	-	MT-TRND	0.766601	0.000516121	0.0671367
9333	CpH	+	MT-COX3	0.743856	0.000519808	0.0671367
6745	CpH	-	MT-COX1	0.676546	0.000520664	0.0671367
14214	CpH	+	MT-ND6	0.692714	0.000529725	0.0671367
5339	CpH	+	MT-ND2	0.716898	0.000543746	0.0671367
5303	CpH	+	MT-ND2	0.838833	0.000555616	0.0671367
5151	CpH	+	MT-ND2	0.753029	0.000559137	0.0671367
6679	CpH	+	MT-COX1	0.81559	0.000577702	0.0671367
14244	CpH	+	MT-ND6	0.589185	0.000582857	0.0671367
14346	CpH	+	MT-ND6	0.68677	0.000593915	0.0671367
5719	CpH	-	MT-TRNN	0.788071	0.000625219	0.0671367
5326	CpH	+	MT-ND2	0.626436	0.000626154	0.0671367
15701	CpH	+	MT-CYTB	0.643246	0.00065169	0.0671367
8564	CpH	+	MT-ATP8/ATP6	0.73366	0.000673488	0.0671367
3580	CpH	+	MT-ND1	0.74108	0.000677966	0.0671367
12051	CpH	+	MT-ND4	0.617484	0.00068146	0.0671367
11910	CpH	+	MT-ND4	0.689914	0.000686196	0.0671367
5118	CpH	+	MT-ND2	0.637852	0.000689104	0.0671367
14211	CpH	+	MT-ND6	0.674352	0.000691012	0.0671367
14253	CpH	+	MT-ND6	0.70793	0.000691066	0.0671367
3295	CpH	+	MT-TRNL1	0.612966	0.000696264	0.0671367
6473	CpH	+	MT-COX1	0.515517	0.000704055	0.0671367
14222	CpH	+	MT-ND6	0.726354	0.00071745	0.0671367
8457	CpH	+	MT-ATP8	0.74276	0.000749835	0.0671367
15162	CpH	+	MT-CYTB	0.764295	0.000754861	0.0671367
13452	CpH	+	MT-ND5	0.71489	0.000756578	0.0671367
14101	CpH	+	MT-ND5	0.773821	0.000756983	0.0671367
3896	CpH	+	MT-ND1	0.763538	0.000757079	0.0671367
14100	CpH	+	MT-ND5	0.760689	0.000758025	0.0671367
5330	CpH	+	MT-ND2	0.638939	0.000771873	0.0675295
377	CpH	+	D-LOOP	0.641294	0.000788118	0.06812
808	CpG	+	MT-RNR1	0.695008	0.00081897	0.0683739
7404	CpH	+	MT-COX1	0.788353	0.000821692	0.0683739
7928	CpG	-	MT-COX2	0.699061	0.000824335	0.0683739
14201	CpH	+	MT-ND6	0.682896	0.00083494	0.0683739
3298	CpH	+	MT-TRNL1	0.636056	0.00083871	0.0683739
8428	CpH	+	MT-ATP8	0.700758	0.000880244	0.0701742
9290	CpH	+	MT-COX3	0.650863	0.000880357	0.0701742
1311	CpH	+	MT-RNR1	0.554147	0.000924328	0.0727881
6675	CpH	-	MT-COX1	0.743231	0.00093344	0.0727881
2123	CpH	+	MT-RNR2	0.622342	0.000949884	0.0732738
5365	CpH	+	MT-ND2	0.650925	0.000972611	0.0742288
14383	CpG	+	MT-ND6	0.763059	0.000989978	0.074759
4196	CpH	+	MT-ND1	0.583772	0.00100901	0.075136
3279	CpH	+	MT-TRNL1	0.728814	0.00101802	0.075136
14057	CpH	+	MT-ND5	0.705522	0.00102639	0.075136
14055	CpH	+	MT-ND5	0.680997	0.00106495	0.0756581
737	CpH	+	MT-RNR1	0.699669	0.00107534	0.0756581
16460	CpH	+	D-LOOP	0.693787	0.00108191	0.0756581
8436	CpH	+	MT-ATP8	0.700614	0.00109952	0.0756581
14863	CpH	+	MT-CYTB	0.64686	0.00111998	0.0756581
5304	CpH	+	MT-ND2	0.57375	0.00112365	0.0756581
5110	CpH	+	MT-ND2	0.717187	0.00113349	0.0756581
14103	CpH	+	MT-ND5	0.738439	0.00113733	0.0756581
2762	CpH	+	MT-RNR2	0.842824	0.00113844	0.0756581
5111	CpG	+	MT-ND2	0.668385	0.00114845	0.0756581
8437	CpH	+	MT-ATP8	0.646048	0.00114953	0.0756581
6209	CpH	+	MT-COX1	0.72243	0.00118546	0.0773138
12154	CpH	+	MT-TRNH	0.704771	0.00121808	0.0777551
5321	CpH	+	MT-ND2	0.61167	0.00122471	0.0777551
15174	CpH	+	MT-CYTB	0.682192	0.00122717	0.0777551
5331	CpH	+	MT-ND2	0.653583	0.00124844	0.0777551
1348	CpH	-	MT-RNR1	0.753907	0.00124939	0.0777551
3275	CpH	+	MT-TRNL1	0.617052	0.00127116	0.0777551
1020	CpH	+	MT-RNR1	0.489538	0.00128556	0.0777551
11983	CpH	+	MT-ND4	0.410315	0.00130833	0.0777551
13156	CpH	+	MT-ND5	0.605125	0.00133961	0.0777551
14827	CpH	+	MT-CYTB	0.536235	0.00134629	0.0777551
5877	CpH	+	MT-TRNY	0.779773	0.00134644	0.0777551
5297	CpH	+	MT-ND2	0.62302	0.0013475	0.0777551
12192	CpG	-	MT-TRNH	0.675464	0.00135753	0.0777551
7035	CpH	+	MT-COX1	0.735219	0.00136462	0.0777551
14052	CpH	+	MT-ND5	0.656298	0.00138467	0.0777551
12012	CpH	+	MT-ND4	0.477145	0.00138809	0.0777551
14205	CpH	+	MT-ND6	0.68191	0.00138818	0.0777551
11995	CpH	+	MT-ND4	0.513057	0.0013905	0.0777551
14227	CpH	+	MT-ND6	0.690162	0.00139816	0.0777551
15961	CpH	-	MT-TRNP	0.749086	0.00144488	0.0797353
275	CpH	-	D-LOOP	0.638502	0.00147771	0.0809246
13934	CpH	+	MT-ND5	0.735827	0.00149926	0.0814825
12000	CpH	+	MT-ND4	0.43188	0.00152102	0.0815701
5708	CpH	+	MT-TRNN	0.767485	0.0015253	0.0815701
5309	CpH	+	MT-ND2	0.642707	0.00153498	0.0815701
1134	CpG	-	MT-RNR1	0.691712	0.00155464	0.0816766
7959	CpH	+	MT-COX2	0.622504	0.00160897	0.0816766
5901	CpH	+		0.620209	0.00161018	0.0816766
14097	CpH	+	MT-ND5	0.722599	0.00166193	0.0816766
7145	CpH	+	MT-COX1	0.739008	0.00166514	0.0816766
3287	CpH	+	MT-TRNL1	0.533271	0.00167677	0.0816766
14252	CpH	+	MT-ND6	0.686761	0.00169024	0.0816766
14061	CpH	+	MT-ND5	0.667683	0.00169262	0.0816766
3208	CpH	+	MT-RNR2	0.731108	0.00170535	0.0816766
5207	CpH	+	MT-ND2	0.667232	0.00170587	0.0816766
7012	CpG	+	MT-COX1	0.654041	0.00171058	0.0816766
14072	CpH	+	MT-ND5	0.7019	0.00171664	0.0816766
14385	CpH	+	MT-ND6	0.783389	0.00172484	0.0816766
7272	CpH	-	MT-COX1	0.738588	0.00173116	0.0816766
15938	CpH	+	MT-TRNT	0.644476	0.00174546	0.0816766
999	CpH	+	MT-RNR1	0.603995	0.00175461	0.0816766
1677	CpH	+	MT-RNR2	0.625656	0.00175693	0.0816766
5349	CpH	+	MT-ND2	0.548753	0.00175876	0.0816766
12363	CpH	+	MT-ND5	0.540297	0.00175939	0.0816766
12065	CpH	+	MT-ND4	0.515042	0.00176469	0.0816766
8431	CpH	+	MT-ATP8	0.667003	0.0017856	0.0818553
13960	CpH	+	MT-ND5	0.727234	0.00179137	0.0818553
11971	CpH	+	MT-ND4	0.372146	0.00181892	0.0822128
3254	CpG	+	MT-TRNL1	0.669244	0.00182211	0.0822128
3591	CpH	-	MT-ND1	0.729867	0.00186732	0.0831383
14217	CpH	+	MT-ND6	0.670119	0.0018962	0.0831383
14058	CpH	+	MT-ND5	0.663424	0.00190085	0.0831383
8065	CpH	-	MT-COX2	-0.720746	0.00191549	0.0831383
13219	CpH	+	MT-ND5	0.770882	0.00193318	0.0831383
12525	CpH	+	MT-ND5	0.723653	0.0019457	0.0831383
375	CpH	+	D-LOOP	0.609052	0.00194718	0.0831383
11638	CpH	+	MT-ND4	0.62043	0.001957	0.0831383
6325	CpH	+	MT-COX1	0.723719	0.00195807	0.0831383
2116	CpH	+	MT-RNR2	0.639904	0.00195851	0.0831383
9548	CpH	-	MT-COX3	0.636404	0.00198598	0.0835643
6104	CpH	+	MT-COX1	0.669278	0.00199888	0.0835643
13155	CpH	+	MT-ND5	0.548484	0.00201035	0.0835643
715	CpH	-	MT-RNR1	0.729597	0.0020153	0.0835643
16072	CpH	+	D-LOOP	0.712407	0.00202679	0.0835643
8080	CpH	+	MT-COX2	0.736028	0.00204979	0.0840298
1875	CpH	+	MT-RNR2	0.64868	0.00211937	0.0860199
9870	CpH	+	MT-COX3	0.699504	0.00212232	0.0860199
11994	CpH	+	MT-ND4	0.52393	0.00214557	0.0863583
13948	CpH	+	MT-ND5	0.663669	0.00215757	0.0863583
3155	CpH	+	MT-RNR2	0.703722	0.00216678	0.0863583
10202	CpG	+	MT-ND3	0.606577	0.00218466	0.08659
609	CpH	+	MT-TRNF	0.598633	0.00219757	0.0866229
8429	CpH	+	MT-ATP8	0.643002	0.00225882	0.0879119
13102	CpH	-	MT-ND5	0.721641	0.0022602	0.0879119
2280	CpH	+	MT-RNR2	-0.744757	0.00227266	0.0879119
11972	CpH	+	MT-ND4	0.329265	0.00227929	0.0879119
5355	CpH	+	MT-ND2	0.571524	0.00229475	0.0879287
6128	CpG	+	MT-COX1	0.559556	0.00231116	0.0879287
12042	CpH	+	MT-ND4	0.530752	0.00231649	0.0879287
12043	CpH	+	MT-ND4	0.515937	0.00234407	0.0882484
9419	CpH	+	MT-COX3	0.646215	0.00234952	0.0882484
9520	CpH	-	MT-COX3	0.504671	0.00237196	0.0886273
6054	CpG	-	MT-COX1	0.679071	0.0024082	0.0889067
3932	CpH	+	MT-ND1	0.725096	0.00241045	0.0889067
4403	CpH	-	MT-TRNM	0.690196	0.00241662	0.0889067
15939	CpH	+	MT-TRNT	0.632133	0.00243948	0.0892899
5237	CpG	-	MT-ND2	0.666001	0.00245753	0.089293
11771	CpH	+	MT-ND4	0.603986	0.00247544	0.089293
14194	CpH	+	MT-ND6	0.634047	0.0024769	0.089293
11980	CpH	+	MT-ND4	0.441126	0.00250029	0.0896856
2909	CpH	-	MT-RNR2	0.732993	0.00251912	0.0899114
5363	CpH	+	MT-ND2	0.639866	0.00254089	0.0900195
9360	CpH	+	MT-COX3	0.668911	0.00258638	0.0900195
11643	CpH	+	MT-ND4	0.640765	0.00259336	0.0900195
2219	CpH	+	MT-RNR2	0.506015	0.00259464	0.0900195
8580	CpG	+	MT-ATP6	0.700497	0.00259588	0.0900195
11953	CpH	+	MT-ND4	0.372779	0.00259744	0.0900195
5255	CpH	+	MT-ND2	0.695508	0.00263273	0.0908039
5342	CpH	+	MT-ND2	0.562624	0.00271994	0.0931344
7573	CpH	+	MT-TRND	0.575805	0.00272626	0.0931344
9274	CpH	+	MT-COX3	0.545285	0.00274967	0.0931449
3930	CpH	+	MT-ND1	0.715439	0.00275254	0.0931449
3925	CpH	+	MT-ND1	0.634488	0.00277039	0.0933089
6688	CpH	+	MT-COX1	0.647628	0.00281889	0.0938005
13185	CpH	+	MT-ND5	0.73803	0.00282381	0.0938005
14350	CpH	+	MT-ND6	0.539764	0.00282421	0.0938005
7539	CpH	+	MT-TRND	0.546025	0.00286295	0.0942422
7234	CpH	+	MT-COX1	0.65848	0.00287043	0.0942422
12840	CpH	+	MT-ND5	0.630529	0.00287692	0.0942422
8252	CpH	+	MT-COX2	0.693324	0.00290169	0.0946216
5157	CpH	+	MT-ND2	0.764019	0.00291847	0.0947381
5117	CpH	+	MT-ND2	0.703035	0.00295984	0.0956481
14842	CpH	+	MT-CYTB	0.59086	0.00301366	0.0961069
1537	CpG	+	MT-RNR1	0.695753	0.00301662	0.0961069
8168	CpH	+	MT-COX2	0.602751	0.00302458	0.0961069
8417	CpH	+	MT-ATP8	0.610207	0.00304231	0.0961069
5124	CpH	+	MT-ND2	0.686469	0.00305852	0.0961069
4192	CpH	+	MT-ND1	0.430688	0.00306505	0.0961069
1525	CpH	+	MT-RNR1	0.672848	0.00306781	0.0961069
5054	CpG	-	MT-ND2	0.676452	0.00311023	0.097012
10676	CpG	+	MT-ND4L	0.592885	0.00315419	0.0978283
5345	CpH	+	MT-ND2	0.659182	0.00317363	0.0978283
8423	CpH	+	MT-ATP8	0.620136	0.00320217	0.0978283
6226	CpH	+	MT-COX1	0.645443	0.00321317	0.0978283
3330	CpH	+	MT-ND1	0.699753	0.00322425	0.0978283
16563	CpH	+	D-LOOP	0.613997	0.00325193	0.0978283
11903	CpH	+	MT-ND4	0.528229	0.0032756	0.0978283
14049	CpH	+	MT-ND5	0.603672	0.00327733	0.0978283
12054	CpG	-	MT-ND4	0.624043	0.00328173	0.0978283
7406	CpH	+	MT-COX1	0.543635	0.00328557	0.0978283
7422	CpH	-	MT-COX1	0.686555	0.0032864	0.0978283
13029	CpH	+	MT-ND5	0.660144	0.00331747	0.0983452
3263	CpH	+	MT-TRNL1	0.600368	0.00333484	0.0984533
15240	CpH	-	MT-CYTB	0.746243	0.00335967	0.0987798
1990	CpG	-	MT-RNR2	0.401023	0.00339884	0.099187
14262	CpH	+	MT-ND6	0.648627	0.00340117	0.099187
6683	CpH	+	MT-COX1	0.572831	0.00345726	0.0994753
14109	CpH	+	MT-ND5	0.669764	0.00347124	0.0994753
15175	CpH	+	MT-CYTB	0.609994	0.00349908	0.0994753
14066	CpH	+	MT-ND5	0.652007	0.00352901	0.0994753
7897	CpH	-	MT-COX2	0.526679	0.00352909	0.0994753
8438	CpH	+	MT-ATP8	0.560938	0.00353532	0.0994753
8414	CpH	+	MT-ATP8	0.589312	0.00354378	0.0994753
10704	CpH	-	MT-ND4L	0.678628	0.00355374	0.0994753
12861	CpH	+	MT-ND5	0.749553	0.00355384	0.0994753
16085	CpH	+	D-LOOP	0.533922	0.0035609	0.0994753
11775	CpH	-	MT-ND4	0.711001	0.00356358	0.0994753
14074	CpH	+	MT-ND5	0.643433	0.00360507	0.0999847
5368	CpH	+	MT-ND2	0.632549	0.00360971	0.0999847
900	CpG	+	MT-RNR1	0.59968	0.00367416	0.101084
670	CpH	+	MT-RNR1	0.534435	0.00367756	0.101084
3699	CpG	+	MT-ND1	0.245069	0.00377994	0.103196
5912	CpG	+	MT-COX1	0.635414	0.00378318	0.103196
15073	CpH	+	MT-CYTB	0.704234	0.00381356	0.103298
5535	CpH	+	MT-TRNW	0.658606	0.00382157	0.103298
14187	CpH	+	MT-ND6	0.636485	0.00385421	0.103298
13338	CpH	+	MT-ND5	0.45523	0.0038585	0.103298
5167	CpH	+	MT-ND2	0.726514	0.00385892	0.103298
15186	CpH	+	MT-CYTB	0.601002	0.00387623	0.103376
1247	CpH	-	MT-RNR1	0.67982	0.00389348	0.103389
11896	CpH	+	MT-ND4	0.551061	0.00391781	0.103389
8441	CpH	+	MT-ATP8	0.601875	0.00391994	0.103389
4230	CpH	+	MT-ND1	0.676968	0.0039361	0.103434
11004	CpG	-	MT-ND4	-0.644331	0.0039752	0.104081
7077	CpH	-	MT-COX1	0.510295	0.00401624	0.104514
5288	CpH	+	MT-ND2	0.530887	0.00402091	0.104514
5104	CpH	+	MT-ND2	0.635694	0.00404104	0.104659
11429	CpH	+	MT-ND4	0.678003	0.00406815	0.104921
12504	CpH	+	MT-ND5	0.609722	0.00408042	0.104921
7590	CpH	+	MT-COX2	0.568434	0.00411574	0.105451
1007	CpH	-	MT-RNR1	0.610681	0.00423017	0.106968
6030	CpH	+	MT-COX1	0.687754	0.00423357	0.106968
10965	CpH	+	MT-ND4	0.696733	0.00424238	0.106968
8474	CpH	+	MT-ATP8	0.652228	0.00424311	0.106968
11970	CpH	+	MT-ND4	0.342524	0.00424949	0.106968
5154	CpH	+	MT-ND2	0.706548	0.00427518	0.107238
5893	CpH	+		0.670069	0.00431458	0.107522
5149	CpH	+	MT-ND2	0.572884	0.00431981	0.107522
7623	CpH	+	MT-COX2	0.588458	0.00433145	0.107522
12813	CpG	+	MT-ND5	0.593467	0.00439472	0.108716
3904	CpH	+	MT-ND1	0.665158	0.00446685	0.110121
10244	CpH	+	MT-ND3	0.613302	0.00449879	0.110528
15710	CpH	+	MT-CYTB	0.55964	0.00454574	0.111301
7667	CpH	+	MT-COX2	0.4939	0.00459814	0.112201
13631	CpH	+	MT-ND5	0.580603	0.00461384	0.112202
7337	CpG	-	MT-COX1	0.66738	0.00464479	0.11233
10976	CpH	+	MT-ND4	0.704529	0.00466993	0.11233
5633	CpH	+	MT-TRNA	0.544258	0.0046795	0.11233
6463	CpH	+	MT-COX1	0.552538	0.0046817	0.11233
6186	CpH	+	MT-COX1	0.625675	0.00470291	0.112428
14265	CpH	+	MT-ND6	0.589557	0.00471717	0.112428
7401	CpH	+	MT-COX1	0.584793	0.00476583	0.113212
10692	CpH	+	MT-ND4L	0.354178	0.00479182	0.113454
12023	CpH	+	MT-ND4	0.435598	0.00487532	0.115051
1594	CpH	-	MT-RNR1	0.506408	0.00489644	0.115171
8133	CpH	+	MT-COX2	0.723631	0.00491708	0.115278
11986	CpH	+	MT-ND4	0.422396	0.00501665	0.115957
11801	CpH	+	MT-ND4	0.575854	0.00501906	0.115957
12079	CpH	+	MT-ND4	0.505333	0.00503636	0.115957
12368	CpH	+	MT-ND5	0.500121	0.00503757	0.115957
15897	CpH	-	MT-TRNT	0.535905	0.00504273	0.115957
3270	CpH	+	MT-TRNL1	0.552877	0.0050618	0.115957
705	CpH	+	MT-RNR1	0.664984	0.00507371	0.115957
9330	CpH	+	MT-COX3	0.613766	0.00507533	0.115957
16234	CpH	+	D-LOOP	-0.521501	0.00515395	0.117379
752	CpH	+	MT-RNR1	0.659036	0.00532422	0.120873
13943	CpH	+	MT-ND5	0.627395	0.00538297	0.121617
9808	CpH	+	MT-COX3	-0.739974	0.00539087	0.121617
983	CpH	+	MT-RNR1	0.652262	0.00543589	0.122248
6753	CpH	-	MT-COX1	0.668263	0.0054562	0.122321
9469	CpH	+	MT-COX3	0.648526	0.00549949	0.122908
5165	CpH	+	MT-ND2	0.721829	0.00552869	0.123176
14184	CpH	+	MT-ND6	0.586357	0.00555663	0.123416
15594	CpH	+	MT-CYTB	0.600946	0.00560356	0.123926
5840	CpH	+	MT-TRNY	0.542467	0.00562066	0.123926
2829	CpH	+	MT-RNR2	0.63241	0.00563144	0.123926
3212	CpH	+	MT-RNR2	0.690485	0.00568958	0.124649
1918	CpH	-	MT-RNR2	-0.680108	0.00569901	0.124649
8328	CpH	-	MT-TRNK	0.621215	0.00575228	0.125118
6518	CpH	+	MT-COX1	0.660859	0.00575785	0.125118
12061	CpH	+	MT-ND4	0.445451	0.00578163	0.125118
12041	CpH	+	MT-ND4	0.459631	0.00579766	0.125118
12022	CpH	+	MT-ND4	0.4221	0.00580766	0.125118
769	CpH	-	MT-RNR1	0.614111	0.00586712	0.12602
3954	CpG	+	MT-ND1	0.550646	0.00591103	0.126135
9787	CpH	-	MT-COX3	0.567148	0.00591861	0.126135
6591	CpH	+	MT-COX1	0.591078	0.0059252	0.126135
15731	CpH	-	MT-CYTB	0.653699	0.00594545	0.126191
8480	CpH	+	MT-ATP8	0.538266	0.00597947	0.126204
9025	CpH	-	MT-ATP6	0.645145	0.00598123	0.126204
13310	CpH	+	MT-ND5	0.642858	0.00601116	0.126463
8465	CpH	+	MT-ATP8	0.60543	0.00605665	0.126756
14372	CpH	+	MT-ND6	0.647138	0.00607616	0.126756
12927	CpH	+	MT-ND5	0.655867	0.00607805	0.126756
13341	CpH	+	MT-ND5	0.500574	0.00610429	0.126903
798	CpH	+	MT-RNR1	0.635126	0.0061205	0.126903
3162	CpG	+	MT-RNR2	0.651783	0.00624619	0.128181
6808	CpG	-	MT-COX1	0.554706	0.00624917	0.128181
9270	CpH	+	MT-COX3	0.642316	0.00627285	0.128181
15925	CpH	+	MT-TRNT	0.554955	0.00627634	0.128181
11761	CpG	+	MT-ND4	0.519059	0.0062797	0.128181
14258	CpH	-	MT-ND6	0.558349	0.00630644	0.128181
5623	CpG	-	MT-TRNA	0.661021	0.00630723	0.128181
14248	CpG	+	MT-ND6	0.59889	0.00632582	0.128196
4643	CpH	-	MT-ND2	-0.632238	0.00636036	0.128317
13100	CpH	+	MT-ND5	0.621038	0.00640808	0.128317
2726	CpH	+	MT-RNR2	-0.517961	0.0064225	0.128317
712	CpH	+	MT-RNR1	0.542148	0.00642918	0.128317
1028	CpH	-	MT-RNR1	0.645454	0.00643647	0.128317
2212	CpH	+	MT-RNR2	0.404763	0.00643912	0.128317
14190	CpH	+	MT-ND6	0.607191	0.00655286	0.130222
8150	CpH	+	MT-COX2	0.626378	0.00667465	0.132276
15483	CpH	+	MT-CYTB	0.49672	0.00669688	0.132351
16079	CpH	+	D-LOOP	0.611532	0.00676017	0.132945
5780	CpH	-	MT-TRNC	0.665903	0.00676453	0.132945
8421	CpH	+	MT-ATP8	0.581999	0.0067939	0.132945
15063	CpH	+	MT-CYTB	0.656632	0.00680117	0.132945
5360	CpH	+	MT-ND2	0.521497	0.00686044	0.132945
8208	CpH	+	MT-COX2	0.612421	0.00688949	0.132945
4159	CpH	+	MT-ND1	0.488615	0.00690957	0.132945
14563	CpH	+	MT-ND6	0.507396	0.00692136	0.132945
5371	CpH	+	MT-ND2	0.547624	0.00692394	0.132945
8472	CpH	+	MT-ATP8	0.676814	0.00692532	0.132945
660	CpH	+	MT-RNR1	0.660707	0.00693081	0.132945
369	CpH	+	D-LOOP	0.467789	0.00696315	0.133024
14407	CpH	+	MT-ND6	0.699607	0.00697198	0.133024
12020	CpH	+	MT-ND4	0.427135	0.00699765	0.133159
11981	CpH	+	MT-ND4	0.365797	0.00702591	0.133169
13361	CpH	-	MT-ND5	0.623732	0.0070741	0.133169
4803	CpH	+	MT-ND2	0.5296	0.00707551	0.133169
14119	CpH	+	MT-ND5	0.623457	0.00708894	0.133169
10205	CpH	+	MT-ND3	0.712064	0.00709934	0.133169
5773	CpH	-	MT-TRNC	0.649262	0.00710952	0.133169
15092	CpG	-	MT-CYTB	0.589105	0.0071576	0.133679
11913	CpG	+	MT-ND4	0.39299	0.00717506	0.133679
1733	CpH	+	MT-RNR2	0.61358	0.00719265	0.133679
5369	CpH	+	MT-ND2	0.50786	0.00726681	0.134316
10195	CpH	+	MT-ND3	0.6234	0.00727399	0.134316
12018	CpH	+	MT-ND4	0.449884	0.00728311	0.134316
3292	CpH	+	MT-TRNL1	0.587723	0.007345	0.13438
1155	CpH	-	MT-RNR1	0.699262	0.00734641	0.13438
8464	CpH	+	MT-ATP8	0.561083	0.00735232	0.13438
16095	CpG	+	D-LOOP	0.560812	0.00736179	0.13438
15753	CpH	+	MT-CYTB	0.511804	0.00738024	0.13438
10421	CpH	+	MT-TRNR	0.65633	0.00746322	0.134848
7610	CpH	+	MT-COX2	0.580083	0.007497	0.134848
12002	CpH	+	MT-ND4	0.46827	0.00749882	0.134848
13565	CpH	+	MT-ND5	-0.594455	0.00751514	0.134848
14275	CpH	+	MT-ND6	0.637365	0.00753056	0.134848
16076	CpH	+	D-LOOP	0.478738	0.00753197	0.134848
12019	CpH	+	MT-ND4	0.433851	0.00753749	0.134848
3256	CpH	+	MT-TRNL1	0.580836	0.00757659	0.13521
9810	CpH	-	MT-COX3	0.572007	0.0076576	0.135995
2114	CpH	+	MT-RNR2	0.347188	0.00765847	0.135995
7596	CpH	+	MT-COX2	0.507019	0.00771388	0.13664
12016	CpH	+	MT-ND4	0.370351	0.00777719	0.137148
7592	CpH	+	MT-COX2	0.577438	0.00778476	0.137148
8409	CpH	+	MT-ATP8	0.597576	0.00779991	0.137148
11578	CpH	+	MT-ND4	0.574677	0.00783892	0.137253
5135	CpH	+	MT-ND2	0.624576	0.00784746	0.137253
14186	CpH	+	MT-ND6	0.573756	0.00786323	0.137253
6784	CpH	+	MT-COX1	0.727924	0.0079417	0.13774
14272	CpH	+	MT-ND6	0.533619	0.00796036	0.13774
8395	CpH	+	MT-ATP8	0.564046	0.00796417	0.13774
8408	CpH	+	MT-ATP8	0.572652	0.00798156	0.13774
8455	CpH	+	MT-ATP8	0.568842	0.00798713	0.13774
11906	CpH	-	MT-ND4	0.594863	0.00802793	0.138111
13129	CpH	+	MT-ND5	0.567324	0.0080502	0.138163
3214	CpH	+	MT-RNR2	0.399647	0.00809293	0.138524
3019	CpH	-	MT-RNR2	0.537261	0.00810982	0.138524
12888	CpG	+	MT-ND5	0.614447	0.00819448	0.139371
815	CpH	+	MT-RNR1	0.6202	0.00820146	0.139371
11014	CpH	+	MT-ND4	0.57567	0.00825206	0.139371
15665	CpH	+	MT-CYTB	0.568293	0.00825945	0.139371
15177	CpH	+	MT-CYTB	0.505527	0.00827359	0.139371
15952	CpH	+	MT-TRNT	0.526109	0.00828732	0.139371
11977	CpH	+	MT-ND4	0.390241	0.00829541	0.139371
12010	CpH	+	MT-ND4	0.341365	0.00837402	0.140334
12848	CpH	+	MT-ND5	0.643988	0.00844366	0.140334
12708	CpH	+	MT-ND5	0.368379	0.0084544	0.140334
1569	CpH	-	MT-RNR1	0.603685	0.00847003	0.140334
8790	CpH	-	MT-ATP6	0.57228	0.0084722	0.140334
1498	CpH	+	MT-RNR1	0.571303	0.00848332	0.140334
6029	CpH	+	MT-COX1	0.603652	0.00857529	0.140334
12077	CpH	+	MT-ND4	0.480358	0.00857737	0.140334
4242	CpH	+	MT-ND1	0.514044	0.0085864	0.140334
7588	CpH	-	MT-COX2	0.598769	0.00858772	0.140334
16508	CpH	+	D-LOOP	0.576522	0.00859505	0.140334
5377	CpH	+	MT-ND2	0.546388	0.00860413	0.140334
7544	CpH	+	MT-TRND	0.455337	0.00862067	0.140334
9922	CpH	+	MT-COX3	0.68342	0.00862662	0.140334
725	CpH	+	MT-RNR1	0.576065	0.00866193	0.14059
12346	CpH	+	MT-ND5	0.436896	0.00871054	0.14106
14338	CpH	+	MT-ND6	0.581627	0.00886931	0.142523
5035	CpH	-	MT-ND2	0.561154	0.00887965	0.142523
15647	CpH	+	MT-CYTB	0.528746	0.00889571	0.142523
9264	CpH	-	MT-COX3	0.471985	0.00890846	0.142523
6021	CpG	-	MT-COX1	-0.588131	0.00891804	0.142523
13677	CpH	+	MT-ND5	0.568961	0.00894473	0.142523
1715	CpH	+	MT-RNR2	0.543685	0.00896465	0.142523
964	CpH	+	MT-RNR1	0.631239	0.00899274	0.142523
14268	CpG	-	MT-ND6	0.541436	0.00899911	0.142523
13058	CpH	+	MT-ND5	0.616447	0.0089996	0.142523
5337	CpH	+	MT-ND2	0.543371	0.00906154	0.143188
7669	CpH	+	MT-COX2	0.409957	0.00911523	0.14322
14267	CpG	+	MT-ND6	0.622142	0.00914816	0.14322
2217	CpH	+	MT-RNR2	0.372282	0.00914958	0.14322
15446	CpH	+	MT-CYTB	0.534461	0.00915411	0.14322
14558	CpH	+	MT-ND6	0.546503	0.00916338	0.14322
10184	CpH	+	MT-ND3	0.550137	0.0092384	0.144079
3245	CpH	+	MT-TRNL1	0.582451	0.00930944	0.144657
14067	CpH	+	MT-ND5	0.60664	0.00931578	0.144657
14082	CpH	+	MT-ND5	0.569958	0.00944153	0.145666
9532	CpH	+	MT-COX3	0.618561	0.00944398	0.145666
14125	CpH	+	MT-ND5	0.611572	0.00945526	0.145666
2111	CpH	+	MT-RNR2	0.513493	0.00948409	0.145666
12876	CpG	+	MT-ND5	0.554396	0.00949805	0.145666
932	CpG	+	MT-RNR1	0.528308	0.00950263	0.145666
7112	CpH	+	MT-COX1	0.612077	0.00960514	0.146416
11960	CpH	+	MT-ND4	0.301568	0.00960925	0.146416
14565	CpH	+	MT-ND6	0.541699	0.00961277	0.146416
12045	CpH	+	MT-ND4	0.379204	0.00967067	0.146986
8397	CpH	+	MT-ATP8	0.550812	0.00969229	0.147003
8139	CpH	+	MT-COX2	0.669242	0.00972137	0.147133
11997	CpH	+	MT-ND4	0.355435	0.00978187	0.147737
5144	CpH	+	MT-ND2	0.630137	0.00984088	0.148123
11965	CpH	+	MT-ND4	0.306521	0.00987781	0.148123
6271	CpH	-	MT-COX1	0.542824	0.00989184	0.148123
14412	CpH	+	MT-ND6	0.61782	0.00992436	0.148123
5551	CpH	+	MT-TRNW	0.639644	0.00992831	0.148123
1084	CpH	+	MT-RNR1	0.582128	0.00993127	0.148123
12998	CpH	+	MT-ND5	0.616325	0.00998969	0.148561
13932	CpH	+	MT-ND5	0.534286	0.0100287	0.148561
9289	CpH	+	MT-COX3	0.615075	0.0100405	0.148561
10718	CpH	+	MT-ND4L	0.73215	0.0100596	0.148561
5146	CpG	+	MT-ND2	0.585707	0.0100656	0.148561
4185	CpH	+	MT-ND1	0.38254	0.010108	0.148561
7618	CpG	+	MT-COX2	0.446193	0.0101168	0.148561
13959	CpH	+	MT-ND5	0.611267	0.0101365	0.148561
3942	CpH	+	MT-ND1	0.656152	0.010147	0.148561
3778	CpH	-	MT-ND1	0.397687	0.0102486	0.149404
5468	CpH	+	MT-ND2	0.549119	0.0102555	0.149404
14051	CpH	+	MT-ND5	0.560854	0.0102671	0.149404
3246	CpH	+	MT-TRNL1	0.383697	0.0103307	0.150025
10847	CpH	+	MT-ND4	0.548282	0.010354	0.15006
3376	CpG	-	MT-ND1	0.482527	0.0103901	0.150156
2202	CpG	+	MT-RNR2	0.406441	0.0104025	0.150156
5126	CpH	+	MT-ND2	0.588258	0.0104589	0.150457
5293	CpH	-	MT-ND2	0.516444	0.0104773	0.150457
7114	CpH	+	MT-COX1	0.599106	0.0104863	0.150457
13950	CpH	+	MT-ND5	0.620269	0.0105434	0.15071
4186	CpH	+	MT-ND1	0.368028	0.0105459	0.15071
702	CpH	+	MT-RNR1	0.643525	0.0105925	0.151074
687	CpH	-	MT-RNR1	0.651033	0.0106297	0.151288
7350	CpH	+	MT-COX1	0.524586	0.0106496	0.151288
13954	CpH	+	MT-ND5	0.580337	0.0107563	0.152023
1720	CpH	+	MT-RNR2	0.579719	0.0107717	0.152023
15275	CpG	+	MT-CYTB	0.549765	0.0107799	0.152023
739	CpG	+	MT-RNR1	0.601071	0.0107862	0.152023
7229	CpH	+	MT-COX1	0.568195	0.0108202	0.152204
1684	CpH	+	MT-RNR2	0.623416	0.0108519	0.152351
11932	CpH	+	MT-ND4	0.391762	0.0108948	0.152392
13929	CpH	+	MT-ND5	0.591839	0.0109674	0.152392
4250	CpH	+	MT-ND1	0.514961	0.0109787	0.152392
7567	CpH	+	MT-TRND	0.461921	0.0109941	0.152392
4107	CpH	+	MT-ND1	-0.672409	0.0110244	0.152392
8100	CpH	+	MT-COX2	0.636935	0.0110804	0.152392
10975	CpH	+	MT-ND4	0.626938	0.0111276	0.152392
7468	CpH	+	MT-TRNS1	0.534172	0.0111527	0.152392
15764	CpH	-	MT-CYTB	0.47075	0.0111554	0.152392
3814	CpH	-	MT-ND1	0.548209	0.0111556	0.152392
9026	CpH	-	MT-ATP6	0.634098	0.011159	0.152392
15619	CpH	+	MT-CYTB	0.572579	0.0111666	0.152392
14069	CpH	+	MT-ND5	0.57294	0.0111786	0.152392
2583	CpH	+	MT-RNR2	0.581863	0.0111872	0.152392
6122	CpH	+	MT-COX1	0.593135	0.0111904	0.152392
11610	CpG	+	MT-ND4	-0.561571	0.0112003	0.152392
8083	CpH	+	MT-COX2	0.491972	0.0112226	0.152392
16083	CpG	+	D-LOOP	0.527953	0.0112394	0.152392
5223	CpH	-	MT-ND2	0.43181	0.0112584	0.152392
3888	CpH	+	MT-ND1	0.549184	0.0113081	0.152516
5541	CpH	+	MT-TRNW	0.597747	0.0113187	0.152516
11900	CpH	-	MT-ND4	0.459734	0.0113313	0.152516
2378	CpH	+	MT-RNR2	0.608297	0.0113599	0.152614
12034	CpH	+	MT-ND4	0.39686	0.0113903	0.152698
15451	CpH	+	MT-CYTB	0.587492	0.0114113	0.152698
1190	CpH	+	MT-RNR1	-0.625207	0.01143	0.152698
3939	CpH	+	MT-ND1	0.62064	0.0115085	0.153402
11782	CpH	+	MT-ND4	0.609252	0.0115255	0.153402
7140	CpH	+	MT-COX1	0.573242	0.0115605	0.153583
14458	CpG	+	MT-ND6	0.607708	0.0115865	0.153616
8394	CpH	+	MT-ATP8	0.56671	0.0116058	0.153616
5113	CpH	+	MT-ND2	0.558498	0.0117032	0.15419
15667	CpH	+	MT-CYTB	0.54185	0.0117084	0.15419
14175	CpH	+	MT-ND6	0.556558	0.0117136	0.15419
6498	CpH	+	MT-COX1	0.46599	0.0117755	0.154472
8393	CpH	+	MT-ATP8	0.584822	0.0117958	0.154472
7627	CpH	+	MT-COX2	0.461401	0.0118273	0.154472
7336	CpG	+	MT-COX1	0.494882	0.0118536	0.154472
1355	CpH	-	MT-RNR1	-0.520537	0.0118766	0.154472
7462	CpG	+	MT-TRNS1	0.498735	0.0119107	0.154472
8858	CpH	-	MT-ATP6	0.589792	0.011931	0.154472
6107	CpH	+	MT-COX1	0.716709	0.0119674	0.154472
1057	CpH	-	MT-RNR1	0.629304	0.0119747	0.154472
150	CpH	+	D-LOOP	0.592803	0.0119769	0.154472
15145	CpH	+	MT-CYTB	0.60332	0.0119813	0.154472
6004	CpH	-	MT-COX1	0.568283	0.0120034	0.154472
12031	CpH	+	MT-ND4	0.406287	0.0120292	0.154472
3900	CpG	+	MT-ND1	0.501462	0.0120365	0.154472
3152	CpH	+	MT-RNR2	0.628164	0.0120755	0.154554
11925	CpH	+	MT-ND4	0.535442	0.012086	0.154554
2501	CpH	+	MT-RNR2	-0.515085	0.0122952	0.156737
12302	CpH	+	MT-TRNL2	0.483788	0.012316	0.156737
14054	CpH	+	MT-ND5	0.537986	0.0123493	0.156737
6000	CpH	+	MT-COX1	-0.668437	0.0123518	0.156737
3388	CpH	+	MT-ND1	0.403091	0.0123659	0.156737
3955	CpG	-	MT-ND1	0.660397	0.0124128	0.157053
9323	CpH	+	MT-COX3	0.561722	0.0124486	0.157229
1771	CpH	+	MT-RNR2	0.592111	0.0125253	0.157618
8216	CpH	+	MT-COX2	0.554368	0.0125308	0.157618
1192	CpH	+	MT-RNR1	0.615538	0.0125499	0.157618
7997	CpG	-	MT-COX2	0.63266	0.0125825	0.157618
12067	CpH	+	MT-ND4	0.422292	0.0126075	0.157618
11484	CpH	-	MT-ND4	0.559569	0.0126234	0.157618
14373	CpH	+	MT-ND6	0.594969	0.0126332	0.157618
10414	CpH	-	MT-TRNR	0.592245	0.0126642	0.157731
14121	CpH	+	MT-ND5	0.583342	0.0127178	0.158124
15917	CpH	+	MT-TRNT	0.606183	0.0127607	0.158161
15702	CpH	+	MT-CYTB	0.510538	0.0127885	0.158161
708	CpG	+	MT-RNR1	0.51855	0.0127995	0.158161
12645	CpH	+	MT-ND5	-0.605336	0.012809	0.158161
16073	CpH	+	D-LOOP	0.47587	0.0129575	0.158941
10067	CpG	+	MT-ND3	0.508356	0.0129744	0.158941
14073	CpH	+	MT-ND5	0.52345	0.0129997	0.158941
2719	CpG	-	MT-RNR2	0.554924	0.0130034	0.158941
16067	CpH	+	D-LOOP	0.481367	0.0130302	0.158941
9837	CpH	-	MT-COX3	0.480035	0.0130376	0.158941
15402	CpH	+	MT-CYTB	0.478171	0.0130383	0.158941
13172	CpH	-	MT-ND5	0.514152	0.0130494	0.158941
11689	CpG	+	MT-ND4	0.609144	0.0131317	0.159672
13914	CpG	+	MT-ND5	0.526774	0.0132312	0.16061
15877	CpH	+	MT-CYTB	0.711888	0.0132738	0.160705
1576	CpH	-	MT-RNR1	0.611819	0.0132838	0.160705
14531	CpH	+	MT-ND6	0.452881	0.0134385	0.161907
10622	CpH	+	MT-ND4L	0.559313	0.0134683	0.161907
16104	CpH	+	D-LOOP	0.542976	0.0134851	0.161907
14390	CpH	+	MT-ND6	0.556032	0.0135063	0.161907
5348	CpH	+	MT-ND2	0.439269	0.0135173	0.161907
3240	CpH	+	MT-TRNL1	0.651976	0.0135186	0.161907
16112	CpH	+	D-LOOP	0.484586	0.0136524	0.163237
2108	CpH	-	MT-RNR2	-0.702695	0.0137759	0.164439
8545	CpG	-	MT-ATP8/ATP6	0.619973	0.0138495	0.164858
895	CpH	+	MT-RNR1	0.613258	0.01386	0.164858
3189	CpH	+	MT-RNR2	0.608115	0.0138924	0.164858
7376	CpH	+	MT-COX1	0.511016	0.0139258	0.164858
6410	CpH	+	MT-COX1	0.549017	0.0139342	0.164858
9407	CpH	+	MT-COX3	0.448263	0.0139618	0.164858
13431	CpH	+	MT-ND5	0.558084	0.0139817	0.164858
9295	CpH	-	MT-COX3	0.47674	0.0139948	0.164858
7978	CpG	+	MT-COX2	0.446801	0.0140747	0.165528
7974	CpH	+	MT-COX2	0.675139	0.0141455	0.166088
2652	CpH	-	MT-RNR2	0.515421	0.0143215	0.16759
12073	CpH	+	MT-ND4	0.429303	0.0143803	0.16759
2986	CpH	+	MT-RNR2	0.525677	0.0144422	0.16759
12239	CpH	+	MT-TRNS2	0.497882	0.0144559	0.16759
13069	CpH	-	MT-ND5	0.335892	0.014464	0.16759
5305	CpH	+	MT-ND2	0.47482	0.0144717	0.16759
16373	CpH	-	D-LOOP	0.568035	0.0144966	0.16759
3131	CpH	-	MT-RNR2	0.534868	0.0145021	0.16759
3225	CpH	-	MT-RNR2	0.590504	0.014525	0.16759
10193	CpH	+	MT-ND3	0.573248	0.0145608	0.16759
15207	CpH	+	MT-CYTB	0.589527	0.0145754	0.16759
14263	CpH	+	MT-ND6	0.517241	0.0145794	0.16759
2170	CpH	-	MT-RNR2	0.671659	0.0145855	0.16759
14653	CpH	+	MT-ND6	0.484181	0.0146005	0.16759
2380	CpH	+	MT-RNR2	0.584293	0.0146715	0.167607
13963	CpH	+	MT-ND5	0.57028	0.0146748	0.167607
1534	CpH	+	MT-RNR1	0.441	0.0146749	0.167607
11196	CpH	-	MT-ND4	0.517945	0.0146954	0.167607
3903	CpH	+	MT-ND1	0.616406	0.0147448	0.167903
9554	CpH	-	MT-COX3	0.582818	0.0148026	0.168043
15324	CpH	+	MT-CYTB	0.610974	0.0148039	0.168043
14974	CpH	+	MT-CYTB	-0.591087	0.0148621	0.168125
6909	CpH	-	MT-COX1	0.543531	0.0148674	0.168125
12649	CpH	+	MT-ND5	-0.603128	0.0148814	0.168125
14277	CpH	+	MT-ND6	0.585684	0.0149362	0.168479
10672	CpH	+	MT-ND4L	0.507408	0.0149776	0.168653
3357	CpH	-	MT-ND1	0.468044	0.0149987	0.168653
389	CpH	-	D-LOOP	0.537958	0.0150317	0.16876
4827	CpH	+	MT-ND2	0.578959	0.0150666	0.168887
9268	CpH	+	MT-COX3	0.532715	0.0151025	0.169026
14169	CpH	+	MT-ND6	0.542731	0.0151437	0.169223
11644	CpH	+	MT-ND4	0.627894	0.015207	0.16938
15773	CpH	-	MT-CYTB	0.494956	0.0152246	0.16938
802	CpH	+	MT-RNR1	0.608155	0.0152511	0.16938
12049	CpH	+	MT-ND4	0.363777	0.0152839	0.16938
11911	CpH	+	MT-ND4	0.377117	0.0153182	0.16938
2210	CpH	+	MT-RNR2	0.414701	0.015323	0.16938
6464	CpG	+	MT-COX1	0.508349	0.0153336	0.16938
15995	CpH	-	MT-TRNP	0.583932	0.0153466	0.16938
7227	CpH	-	MT-COX1	0.589849	0.0154336	0.169976
8197	CpH	+	MT-COX2	0.642588	0.0154831	0.169976
14810	CpH	+	MT-CYTB	0.24481	0.0154932	0.169976
2322	CpH	+	MT-RNR2	-0.637713	0.0155632	0.169976
14812	CpH	+	MT-CYTB	0.281631	0.0155641	0.169976
11979	CpH	+	MT-ND4	0.365927	0.015586	0.169976
14038	CpH	+	MT-ND5	0.554437	0.0155894	0.169976
11938	CpH	+	MT-ND4	0.3721	0.0155902	0.169976
6145	CpH	-	MT-COX1	0.575193	0.015667	0.170553
3247	CpG	+	MT-TRNL1	0.534409	0.0157474	0.171015
5271	CpG	-	MT-ND2	0.523999	0.015757	0.171015
14112	CpH	+	MT-ND5	0.585863	0.0157896	0.17111
5379	CpH	+	MT-ND2	0.561595	0.0158854	0.171493
5979	CpH	-	MT-COX1	0.613541	0.0158926	0.171493
2721	CpH	-	MT-RNR2	0.608185	0.0159036	0.171493
2624	CpH	+	MT-RNR2	-0.545606	0.0159206	0.171493
1719	CpH	-	MT-RNR2	0.572804	0.0159642	0.171653
15084	CpH	-	MT-CYTB	0.471785	0.0159833	0.171653
6223	CpH	+	MT-COX1	0.542526	0.0160674	0.171897
9417	CpH	+	MT-COX3	0.38466	0.0160815	0.171897
3877	CpH	-	MT-ND1	0.501991	0.0160837	0.171897
15957	CpH	+	MT-TRNP	0.447374	0.0161079	0.171897
4249	CpH	+	MT-ND1	0.496676	0.0161258	0.171897
14832	CpH	+	MT-CYTB	0.441417	0.0161889	0.172167
4259	CpH	+	MT-ND1	0.547124	0.0161992	0.172167
8142	CpH	+	MT-COX2	0.567984	0.0162313	0.172253
717	CpH	-	MT-RNR1	0.486074	0.0162682	0.172345
11815	CpH	+	MT-ND4	0.47542	0.016288	0.172345
4429	CpH	-	MT-TRNM	0.633511	0.0163206	0.172346
14820	CpH	+	MT-CYTB	0.175577	0.0163638	0.172346
6274	CpH	+	MT-COX1	0.55452	0.0164356	0.172346
6138	CpH	-	MT-COX1	0.521734	0.0164361	0.172346
5911	CpH	+	MT-COX1	0.547161	0.016452	0.172346
4251	CpH	+	MT-ND1	0.50229	0.016463	0.172346
3493	CpH	+	MT-ND1	0.507314	0.0164802	0.172346
15292	CpH	+	MT-CYTB	0.479913	0.0164957	0.172346
12258	CpH	+	MT-TRNS2	0.490968	0.0165043	0.172346
10175	CpG	+	MT-ND3	0.552898	0.0165708	0.172575
14309	CpH	+	MT-ND6	0.466128	0.0165795	0.172575
16071	CpH	+	D-LOOP	0.509833	0.0165984	0.172575
12064	CpH	+	MT-ND4	0.461244	0.0166665	0.173033
15598	CpH	+	MT-CYTB	0.567575	0.0167973	0.174138
5336	CpH	+	MT-ND2	0.502576	0.016868	0.174437
9753	CpG	-	MT-COX3	-0.514433	0.0168747	0.174437
15926	CpG	+	MT-TRNT	0.508975	0.0169196	0.17465
7170	CpH	+	MT-COX1	0.593671	0.0169443	0.174653
9526	CpH	+	MT-COX3	-0.570142	0.0169957	0.174931
16130	CpH	-	D-LOOP	0.616014	0.0170402	0.174952
14830	CpG	+	MT-CYTB	0.473092	0.0170464	0.174952
4170	CpH	+	MT-ND1	0.424288	0.0170859	0.175106
12671	CpH	+	MT-ND5	-0.586422	0.0171307	0.175314
13694	CpH	+	MT-ND5	0.50215	0.017175	0.175518
5352	CpG	+	MT-ND2	0.473031	0.0172667	0.1761
6303	CpH	-	MT-COX1	-0.583939	0.0172811	0.1761
13541	CpH	+	MT-ND5	-0.620344	0.0173237	0.176284
2206	CpH	+	MT-RNR2	0.40552	0.0174851	0.177674
14394	CpH	+	MT-ND6	0.542667	0.0175425	0.178005
14905	CpH	-	MT-CYTB	0.553862	0.0175938	0.178234
14932	CpH	+	MT-CYTB	0.595557	0.0176147	0.178234
5281	CpH	+	MT-ND2	0.550827	0.0177296	0.179144
19	CpH	+	D-LOOP	-0.637063	0.0178032	0.179634
14940	CpH	+	MT-CYTB	0.626047	0.0178907	0.180125
5472	CpH	+	MT-ND2	0.446047	0.0179214	0.180125
7700	CpH	+	MT-COX2	0.246076	0.0179347	0.180125
13518	CpH	+	MT-ND5	0.425611	0.0179706	0.180125
15884	CpH	-	MT-CYTB	0.407105	0.0179906	0.180125
8351	CpH	+	MT-TRNK	0.583104	0.0180202	0.180125
5895	CpH	+		0.554556	0.0180911	0.180125
3147	CpH	-	MT-RNR2	0.55132	0.0180945	0.180125
1890	CpH	+	MT-RNR2	0.656644	0.0181017	0.180125
1865	CpH	+	MT-RNR2	0.50225	0.018149	0.180125
2284	CpH	+	MT-RNR2	-0.577925	0.0181699	0.180125
14562	CpH	+	MT-ND6	0.444913	0.018181	0.180125
7956	CpH	+	MT-COX2	0.527803	0.0181884	0.180125
4110	CpH	+	MT-ND1	-0.56051	0.0182345	0.180125
7600	CpG	-	MT-COX2	0.580973	0.0182534	0.180125
14811	CpH	+	MT-CYTB	0.218225	0.0182536	0.180125
12399	CpH	+	MT-ND5	0.359623	0.0182936	0.180273
15271	CpH	+	MT-CYTB	0.479043	0.0183298	0.180382
9942	CpH	-	MT-COX3	0.552828	0.0184314	0.181133
4241	CpH	+	MT-ND1	0.454247	0.0185344	0.181751
14131	CpH	+	MT-ND5	0.553303	0.0185449	0.181751
9779	CpH	+	MT-COX3	0.47595	0.0186048	0.181916
10968	CpH	+	MT-ND4	0.563343	0.0186303	0.181916
6689	CpG	+	MT-COX1	0.520797	0.0186379	0.181916
12025	CpH	+	MT-ND4	0.382955	0.0188277	0.183354
11967	CpH	+	MT-ND4	0.25449	0.0188377	0.183354
11956	CpH	+	MT-ND4	0.332703	0.0188619	0.183354
5306	CpH	+	MT-ND2	0.386994	0.018891	0.183389
7274	CpH	+	MT-COX1	0.571054	0.0189275	0.183494
12896	CpH	+	MT-ND5	0.514557	0.0189975	0.183924
5375	CpH	+	MT-ND2	0.482601	0.0190896	0.184064
15269	CpH	+	MT-CYTB	0.51775	0.0190946	0.184064
14358	CpH	+	MT-ND6	0.398407	0.0190955	0.184064
10194	CpH	+	MT-ND3	0.653812	0.0191145	0.184064
9452	CpH	-	MT-COX3	0.506748	0.019173	0.184379
6354	CpH	+	MT-COX1	0.462758	0.0192063	0.184452
15608	CpH	+	MT-CYTB	0.487334	0.0192832	0.184944
16431	CpH	+	D-LOOP	-0.54641	0.019342	0.184991
4229	CpH	+	MT-ND1	0.447364	0.0193635	0.184991
13451	CpH	+	MT-ND5	0.449275	0.0194216	0.184991
14266	CpH	+	MT-ND6	0.556927	0.0194518	0.184991
14557	CpH	+	MT-ND6	0.501207	0.0194549	0.184991
2215	CpH	+	MT-RNR2	0.415314	0.0194634	0.184991
2310	CpH	-	MT-RNR2	0.674005	0.0194872	0.184991
5318	CpH	+	MT-ND2	0.64183	0.0195163	0.184991
7469	CpH	+	MT-TRNS1	0.373393	0.0195202	0.184991
14559	CpG	+	MT-ND6	0.45024	0.0196931	0.186197
6311	CpH	+	MT-COX1	0.494595	0.019709	0.186197
11440	CpH	-	MT-ND4	0.564249	0.0197253	0.186197
12505	CpH	+	MT-ND5	0.554138	0.0197585	0.186264
15005	CpG	-	MT-CYTB	-0.50166	0.0198132	0.186467
697	CpH	-	MT-RNR1	0.5544	0.0198716	0.186467
7183	CpH	+	MT-COX1	0.576786	0.0198759	0.186467
10038	CpH	-	MT-TRNG	0.492227	0.0198839	0.186467
12362	CpH	+	MT-ND5	0.454833	0.0202084	0.188278
7059	CpH	-	MT-COX1	0.580672	0.0202313	0.188278
15915	CpH	-	MT-TRNT	0.461954	0.0202474	0.188278
9393	CpG	+	MT-COX3	0.600271	0.0202538	0.188278
12092	CpH	+	MT-ND4	0.517638	0.0202758	0.188278
12885	CpH	+	MT-ND5	0.536288	0.0202819	0.188278
13187	CpH	+	MT-ND5	0.569202	0.020322	0.188278
9841	CpH	+	MT-COX3	0.52334	0.02036	0.188278
10675	CpH	-	MT-ND4L	0.547611	0.0203806	0.188278
15104	CpH	+	MT-CYTB	0.590129	0.020393	0.188278
4194	CpH	+	MT-ND1	0.502465	0.0203972	0.188278
12510	CpH	+	MT-ND5	0.507355	0.0203996	0.188278
763	CpH	+	MT-RNR1	0.470415	0.0204182	0.188278
15048	CpH	-	MT-CYTB	0.539123	0.0204526	0.188353
11450	CpH	+	MT-ND4	0.498375	0.0204902	0.188435
11832	CpH	-	MT-ND4	0.551429	0.0205546	0.188435
14555	CpH	+	MT-ND6	0.383924	0.02057	0.188435
12816	CpH	+	MT-ND5	0.54894	0.0206075	0.188435
10969	CpH	+	MT-ND4	0.509526	0.0206146	0.188435
12997	CpH	-	MT-ND5	0.479247	0.0206191	0.188435
13190	CpH	+	MT-ND5	0.536471	0.0207464	0.189357
8590	CpH	+	MT-ATP6	0.544198	0.0208371	0.189944
7626	CpH	+	MT-COX2	0.480759	0.0209771	0.190841
818	CpH	+	MT-RNR1	0.511612	0.0210229	0.190841
12253	CpH	+	MT-TRNS2	0.476343	0.02104	0.190841
11645	CpH	+	MT-ND4	0.475732	0.0211327	0.190841
12970	CpH	+	MT-ND5	0.494392	0.0211453	0.190841
16115	CpH	+	D-LOOP	0.457436	0.0211726	0.190841
16454	CpG	+	D-LOOP	0.504951	0.0211876	0.190841
2732	CpH	-	MT-RNR2	0.480697	0.0211981	0.190841
12511	CpH	+	MT-ND5	0.422994	0.021201	0.190841
7534	CpH	+	MT-TRND	0.584893	0.0212282	0.190841
14391	CpH	+	MT-ND6	0.565465	0.0212282	0.190841
7601	CpH	+	MT-COX2	0.525754	0.0212915	0.191171
5875	CpH	+	MT-TRNY	0.493094	0.0213261	0.191242
3216	CpH	+	MT-RNR2	0.504548	0.0213863	0.191258
10961	CpH	+	MT-ND4	0.563024	0.0213873	0.191258
10095	CpH	+	MT-ND3	0.517228	0.0214078	0.191258
15202	CpH	+	MT-CYTB	0.49667	0.0214705	0.191435
8416	CpH	+	MT-ATP8	0.476668	0.0215339	0.191435
8476	CpH	+	MT-ATP8	0.531485	0.0215384	0.191435
11647	CpG	+	MT-ND4	0.465718	0.0215906	0.191435
1561	CpG	+	MT-RNR1	0.289988	0.0215961	0.191435
11871	CpH	+	MT-ND4	0.353083	0.0216104	0.191435
1916	CpG	-	MT-RNR2	-0.583525	0.0216145	0.191435
1698	CpH	+	MT-RNR2	0.572953	0.0217094	0.192039
8407	CpH	+	MT-ATP8	0.488158	0.02182	0.192779
13939	CpG	+	MT-ND5	0.532875	0.0219767	0.193924
14284	CpH	+	MT-ND6	0.518773	0.0220242	0.194105
16400	CpH	+	D-LOOP	0.27838	0.0220889	0.194424
6516	CpH	-	MT-COX1	0.493484	0.0221146	0.194424
5387	CpH	+	MT-ND2	0.528228	0.0222278	0.19518
8250	CpH	-	MT-COX2	0.422664	0.0223459	0.195977
10995	CpH	+	MT-ND4	0.571339	0.0225281	0.197103
8346	CpH	+	MT-TRNK	0.504373	0.0225292	0.197103
9544	CpH	-	MT-COX3	0.378201	0.022594	0.197153
6686	CpH	+	MT-COX1	0.552638	0.0226158	0.197153
10054	CpH	-	MT-TRNG	0.563335	0.0226485	0.197153
7628	CpH	+	MT-COX2	0.524801	0.0226683	0.197153
14406	CpH	+	MT-ND6	0.597051	0.0226956	0.197153
5023	CpH	+	MT-ND2	0.555774	0.0226998	0.197153
2224	CpH	+	MT-RNR2	0.390289	0.0227487	0.197205
8030	CpH	+	MT-COX2	0.525487	0.0227607	0.197205
10980	CpH	+	MT-ND4	0.49331	0.022927	0.198406
15557	CpG	-	MT-CYTB	0.550986	0.022994	0.198648
14415	CpH	+	MT-ND6	0.557081	0.0230104	0.198648
1460	CpH	+	MT-RNR1	0.548431	0.0230912	0.199022
3352	CpG	-	MT-ND1	0.511065	0.0231856	0.199022
2183	CpH	+	MT-RNR2	0.391184	0.0231964	0.199022
15050	CpH	+	MT-CYTB	0.542333	0.0231999	0.199022
6703	CpH	+	MT-COX1	0.506387	0.023215	0.199022
7582	CpH	+	MT-TRND	0.515433	0.0232202	0.199022
7428	CpG	-	MT-COX1	0.477762	0.0232535	0.19907
728	CpH	+	MT-RNR1	0.497143	0.0233091	0.199205
1703	CpH	+	MT-RNR2	0.569274	0.0233467	0.199205
8468	CpH	+	MT-ATP8	0.523902	0.0233526	0.199205
12647	CpH	+	MT-ND5	-0.573486	0.0234054	0.199418
6754	CpH	-	MT-COX1	0.560118	0.0234682	0.199499
7859	CpG	-	MT-COX2	0.523065	0.0234705	0.199499
10396	CpH	-	MT-ND3	0.519228	0.0235255	0.199595
14134	CpH	+	MT-ND5	0.538138	0.0235423	0.199595
14289	CpH	+	MT-ND6	0.517562	0.0235652	0.199595
11917	CpH	+	MT-ND4	0.448547	0.0237227	0.200494
15946	CpH	+	MT-TRNT	0.563431	0.0237272	0.200494
4165	CpH	+	MT-ND1	0.394019	0.0238822	0.201397
2136	CpH	+	MT-RNR2	0.414566	0.0238903	0.201397
9933	CpH	+	MT-COX3	0.604143	0.0239293	0.201489
4834	CpH	+	MT-ND2	0.518398	0.0241106	0.202778
5764	CpH	+	MT-TRNC	-0.546412	0.0241637	0.202847
1263	CpG	-	MT-RNR1	0.534465	0.0241754	0.202847
13131	CpH	+	MT-ND5	0.54694	0.0242796	0.203483
8117	CpG	+	MT-COX2	0.604375	0.0243897	0.203942
5141	CpH	+	MT-ND2	0.580439	0.0243922	0.203942
743	CpH	+	MT-RNR1	0.436694	0.0244196	0.203942
13048	CpH	-	MT-ND5	-0.57904	0.0244652	0.204085
1617	CpH	+	MT-TRNV	-0.594016	0.0245065	0.204118
7349	CpH	+	MT-COX1	0.669815	0.0245371	0.204118
1058	CpH	+	MT-RNR1	0.567871	0.0245566	0.204118
11518	CpH	-	MT-ND4	0.432876	0.0245829	0.204118
2174	CpH	-	MT-RNR2	-0.569247	0.0248067	0.204971
15459	CpH	+	MT-CYTB	0.615976	0.0248258	0.204971
2269	CpH	-	MT-RNR2	0.514441	0.0248352	0.204971
4253	CpH	+	MT-ND1	0.560187	0.024878	0.204971
8950	CpH	-	MT-ATP6	-0.66884	0.0248837	0.204971
11145	CpH	+	MT-ND4	0.52307	0.0249217	0.204971
7699	CpH	+	MT-COX2	0.501919	0.024926	0.204971
1889	CpH	+	MT-RNR2	0.508047	0.0249347	0.204971
734	CpH	+	MT-RNR1	0.388857	0.0249429	0.204971
891	CpH	+	MT-RNR1	0.539136	0.0250457	0.205354
4252	CpH	+	MT-ND1	0.517138	0.0250466	0.205354
12891	CpH	+	MT-ND5	0.527834	0.0251243	0.205755
6545	CpH	+	MT-COX1	0.269363	0.0251817	0.205908
10690	CpH	-	MT-ND4L	0.458579	0.0252458	0.205908
8575	CpH	+	MT-ATP6	0.504467	0.025268	0.205908
13920	CpH	+	MT-ND5	0.509474	0.025283	0.205908
15886	CpH	+	MT-CYTB	0.623851	0.0252865	0.205908
15529	CpH	+	MT-CYTB	0.50906	0.0253913	0.206527
6572	CpG	+	MT-COX1	0.39693	0.0254702	0.206935
13031	CpH	-	MT-ND5	0.43367	0.0255058	0.206989
1641	CpH	-	MT-TRNV	0.509188	0.0255453	0.207076
9248	CpH	+	MT-COX3	0.502564	0.0256538	0.20772
3413	CpH	-	MT-ND1	0.560811	0.0256946	0.207816
14698	CpG	-	MT-TRNE	0.432019	0.0257551	0.208071
7629	CpH	+	MT-COX2	0.44679	0.0258002	0.208201
14821	CpH	+	MT-CYTB	0.342658	0.0258847	0.208648
2393	CpH	+	MT-RNR2	0.520663	0.0259166	0.208671
15636	CpH	+	MT-CYTB	0.4785	0.0259836	0.208976
5777	CpH	-	MT-TRNC	0.557211	0.0260323	0.209133
805	CpH	+	MT-RNR1	0.467826	0.0261232	0.209503
12995	CpH	+	MT-ND5	0.463157	0.0262008	0.209503
12769	CpH	-	MT-ND5	0.468693	0.0262655	0.209503
15070	CpH	+	MT-CYTB	0.575507	0.0262678	0.209503
8595	CpH	+	MT-ATP6	0.524868	0.026274	0.209503
15704	CpH	+	MT-CYTB	0.41852	0.0262833	0.209503
44	CpH	+	D-LOOP	0.561726	0.0262937	0.209503
9440	CpH	+	MT-COX3	0.477957	0.0263215	0.209503
5279	CpH	+	MT-ND2	0.544002	0.0263627	0.209503
5164	CpG	-	MT-ND2	0.471862	0.0263704	0.209503
14117	CpH	+	MT-ND5	0.549591	0.0264263	0.209715
11509	CpH	+	MT-ND4	-0.595312	0.0264634	0.209778
15142	CpH	+	MT-CYTB	0.48949	0.0265153	0.209956
16069	CpH	+	D-LOOP	0.476922	0.0265522	0.210017
14144	CpH	+	MT-ND5	0.509545	0.0267153	0.210646
2255	CpH	+	MT-RNR2	0.43887	0.0267194	0.210646
8354	CpH	+	MT-TRNK	0.513865	0.0267198	0.210646
14854	CpH	+	MT-CYTB	0.447158	0.0267566	0.21067
97	CpG	-	D-LOOP	0.480941	0.0267816	0.21067
8375	CpH	+	MT-ATP8	0.529206	0.0269046	0.211283
5049	CpH	+	MT-ND2	0.484966	0.0269183	0.211283
7098	CpH	+	MT-COX1	0.550818	0.026967	0.211433
15700	CpH	+	MT-CYTB	0.51264	0.0270357	0.2116
4113	CpH	-	MT-ND1	0.469535	0.0270473	0.2116
5354	CpH	+	MT-ND2	0.483266	0.0270935	0.211731
5704	CpH	+	MT-TRNN	0.442924	0.0271737	0.212127
9923	CpH	+	MT-COX3	0.522491	0.0272114	0.21219
12633	CpH	+	MT-ND5	-0.560897	0.0273024	0.212317
3068	CpH	-	MT-RNR2	0.548457	0.0273118	0.212317
8385	CpH	+	MT-ATP8	0.498213	0.0273165	0.212317
13442	CpH	+	MT-ND5	0.479437	0.0274013	0.212746
6328	CpH	+	MT-COX1	0.507102	0.0274412	0.212825
8369	CpH	+	MT-ATP8	0.512359	0.027636	0.213718
8052	CpH	+	MT-COX2	0.580614	0.0276395	0.213718
14664	CpH	+	MT-ND6	0.419863	0.0276747	0.213718
9869	CpH	+	MT-COX3	0.516146	0.0276756	0.213718
11939	CpH	+	MT-ND4	0.383525	0.0277326	0.213928
10636	CpH	+	MT-ND4L	0.521502	0.0277993	0.214141
10152	CpH	-	MT-ND3	0.506569	0.0278314	0.214141
1018	CpH	-	MT-RNR1	0.532322	0.0278496	0.214141
3936	CpH	+	MT-ND1	0.554891	0.027903	0.214322
1048	CpH	+	MT-RNR1	0.149635	0.0280842	0.215482
1476	CpG	-	MT-RNR1	0.512483	0.0281489	0.215748
14721	CpG	-	MT-TRNE	0.459999	0.0284387	0.217737
5898	CpH	+		0.562345	0.028697	0.21948
2235	CpH	+	MT-RNR2	0.325826	0.0287326	0.219518
3412	CpH	-	MT-ND1	0.460088	0.0287841	0.219678
13166	CpH	+	MT-ND5	0.404453	0.0288311	0.219802
10616	CpH	+	MT-ND4L	0.505488	0.0290089	0.220899
7566	CpH	-	MT-TRND	0.453127	0.0290446	0.220899
15658	CpH	+	MT-CYTB	0.444278	0.029068	0.220899
11889	CpH	-	MT-ND4	0.451465	0.0290981	0.220899
16365	CpH	+	D-LOOP	0.508562	0.0291824	0.221305
5163	CpG	+	MT-ND2	0.515219	0.0292761	0.221681
5143	CpH	+	MT-ND2	0.442958	0.0293158	0.221681
10033	CpH	-	MT-TRNG	0.519721	0.0293729	0.221681
14337	CpH	+	MT-ND6	0.38932	0.0293745	0.221681
13778	CpH	+	MT-ND5	0.492537	0.0294092	0.221681
10853	CpH	+	MT-ND4	0.424803	0.0294323	0.221681
9502	CpH	-	MT-COX3	0.429243	0.0294483	0.221681
8372	CpH	+	MT-ATP8	0.426178	0.0296142	0.222696
8461	CpH	+	MT-ATP8	0.491902	0.0297258	0.223302
7023	CpH	-	MT-COX1	0.4395	0.0297752	0.223438
13923	CpH	+	MT-ND5	0.482799	0.0299805	0.224744
12767	CpH	-	MT-ND5	0.472522	0.0300805	0.225208
3215	CpH	+	MT-RNR2	0.457069	0.0301293	0.225208
7514	CpH	+	MT-TRNS1	0.423414	0.0301365	0.225208
5140	CpH	-	MT-ND2	0.560969	0.0303166	0.226317
14436	CpH	+	MT-ND6	0.546732	0.0303687	0.226471
3406	CpG	+	MT-ND1	-0.499359	0.0304523	0.226859
820	CpH	-	MT-RNR1	0.357047	0.0305479	0.227335
2326	CpH	+	MT-RNR2	-0.540379	0.0306348	0.227726
14142	CpH	+	MT-ND5	0.496608	0.0306727	0.227726
13947	CpH	+	MT-ND5	0.52525	0.0306983	0.227726
4798	CpH	+	MT-ND2	0.499044	0.030751	0.227726
5100	CpH	+	MT-ND2	0.499988	0.0307592	0.227726
5891	CpH	+	MT-TRNY	0.565623	0.0308448	0.227897
14303	CpH	+	MT-ND6	0.503272	0.0308459	0.227897
15641	CpH	+	MT-CYTB	0.495079	0.030895	0.228025
12675	CpH	+	MT-ND5	-0.516298	0.0309734	0.228369
7675	CpH	+	MT-COX2	0.388761	0.0311348	0.228746
10353	CpH	-	MT-ND3	-0.543177	0.0311405	0.228746
14041	CpH	+	MT-ND5	0.510357	0.0311737	0.228746
8382	CpH	+	MT-ATP8	0.49099	0.0311774	0.228746
12484	CpH	+	MT-ND5	0.588193	0.0311884	0.228746
3671	CpH	+	MT-ND1	-0.587755	0.0312158	0.228746
2646	CpH	-	MT-RNR2	0.45951	0.031309	0.22901
7967	CpH	+	MT-COX2	0.455452	0.0313217	0.22901
7492	CpH	+	MT-TRNS1	0.482669	0.0313476	0.22901
7494	CpH	+	MT-TRNS1	0.42793	0.0313815	0.229025
7982	CpH	+	MT-COX2	0.40624	0.0314331	0.229126
15595	CpG	+	MT-CYTB	0.342974	0.031477	0.229126
12485	CpH	+	MT-ND5	0.533765	0.0314913	0.229126
7386	CpH	+	MT-COX1	0.527846	0.0315732	0.229489
7377	CpH	+	MT-COX1	0.500372	0.0316795	0.230029
8147	CpG	+	MT-COX2	0.667941	0.0318273	0.230869
1239	CpH	+	MT-RNR1	0.50658	0.0319	0.231051
5424	CpH	+	MT-ND2	0.475863	0.0319168	0.231051
11462	CpH	+	MT-ND4	0.463038	0.0319512	0.231066
14276	CpH	+	MT-ND6	0.399767	0.0320083	0.231246
2727	CpH	+	MT-RNR2	-0.625942	0.0321402	0.231751
13471	CpH	-	MT-ND5	0.237399	0.0321598	0.231751
15499	CpG	+	MT-CYTB	0.424044	0.0321871	0.231751
3210	CpH	+	MT-RNR2	0.365147	0.0322074	0.231751
13712	CpH	+	MT-ND5	0.539116	0.0323127	0.232276
870	CpH	+	MT-RNR1	0.48525	0.0324282	0.23269
15587	CpH	+	MT-CYTB	0.535347	0.0324916	0.23269
10683	CpH	-	MT-ND4L	0.438117	0.0324942	0.23269
14413	CpH	+	MT-ND6	0.522453	0.0325001	0.23269
6174	CpG	-	MT-COX1	-0.605586	0.0326375	0.232737
1333	CpH	-	MT-RNR1	0.521014	0.0326395	0.232737
1989	CpG	+	MT-RNR2	0.570828	0.0326505	0.232737
11632	CpH	+	MT-ND4	0.46488	0.0326837	0.232737
3380	CpG	-	MT-ND1	0.519508	0.0327015	0.232737
8212	CpG	+	MT-COX2	0.591996	0.0327024	0.232737
15400	CpH	+	MT-CYTB	0.461511	0.0327337	0.232737
2496	CpH	-	MT-RNR2	0.539352	0.0327673	0.232745
9222	CpH	+	MT-COX3	0.472744	0.0328199	0.232888
6377	CpH	+	MT-COX1	0.391892	0.0329519	0.233204
13754	CpH	+	MT-ND5	0.621034	0.0329802	0.233204
7533	CpH	+	MT-TRND	0.410817	0.0329975	0.233204
15632	CpH	+	MT-CYTB	0.580864	0.0331077	0.233204
11942	CpH	+	MT-ND4	0.334514	0.0331744	0.233204
2328	CpH	+	MT-RNR2	-0.514145	0.0332045	0.233204
7952	CpH	+	MT-COX2	0.430002	0.033214	0.233204
3351	CpG	+	MT-ND1	0.458468	0.0332554	0.233204
5231	CpH	-	MT-ND2	0.489843	0.0332795	0.233204
4084	CpH	-	MT-ND1	0.424367	0.0333109	0.233204
7366	CpH	+	MT-COX1	0.532896	0.0333554	0.233204
15415	CpH	+	MT-CYTB	0.449386	0.0333869	0.233204
9345	CpH	+	MT-COX3	0.449801	0.0334015	0.233204
3890	CpG	-	MT-ND1	0.530619	0.033404	0.233204
185	CpH	-	D-LOOP	-0.541841	0.0334507	0.233204
16134	CpH	+	D-LOOP	0.408873	0.0334606	0.233204
10918	CpH	+	MT-ND4	0.430154	0.0334647	0.233204
8560	CpH	+	MT-ATP8/ATP6	0.536249	0.0335016	0.233204
8085	CpH	+	MT-COX2	0.417575	0.0335302	0.233204
2809	CpG	+	MT-RNR2	-0.346941	0.0335348	0.233204
8406	CpH	+	MT-ATP8	0.464198	0.0335529	0.233204
2025	CpH	+	MT-RNR2	0.426736	0.0335796	0.233204
2176	CpH	+	MT-RNR2	0.374372	0.033703	0.233835
10566	CpH	+	MT-ND4L	0.588025	0.0338235	0.234122
9848	CpH	+	MT-COX3	0.478977	0.0338358	0.234122
9761	CpH	+	MT-COX3	0.522846	0.0338423	0.234122
11791	CpH	+	MT-ND4	0.519025	0.0340297	0.235131
9300	CpH	-	MT-COX3	0.601171	0.0340628	0.235131
14116	CpH	+	MT-ND5	0.527224	0.0341419	0.235131
6556	CpH	+	MT-COX1	0.479056	0.0341539	0.235131
404	CpH	+	D-LOOP	0.24654	0.0341597	0.235131
7747	CpH	+	MT-COX2	0.517853	0.0341849	0.235131
7393	CpH	-	MT-COX1	0.481648	0.0342245	0.235179
6045	CpH	+	MT-COX1	0.322774	0.0342922	0.2352
14642	CpH	+	MT-ND6	0.381072	0.0343097	0.2352
3960	CpH	+	MT-ND1	0.490448	0.0343387	0.2352
2329	CpH	+	MT-RNR2	-0.600801	0.034374	0.2352
16520	CpH	+	D-LOOP	-0.515869	0.0344404	0.2352
14328	CpH	+	MT-ND6	0.444996	0.0344451	0.2352
628	CpH	+	MT-TRNF	0.448269	0.0344571	0.2352
6739	CpH	+	MT-COX1	0.2151	0.0345903	0.235885
9893	CpH	+	MT-COX3	0.447262	0.0346868	0.236318
6434	CpH	+	MT-COX1	0.312881	0.0347278	0.236373
13332	CpG	+	MT-ND5	0.406667	0.0347663	0.236411
2175	CpH	+	MT-RNR2	0.368605	0.034846	0.236728
11758	CpH	+	MT-ND4	0.443207	0.0350085	0.237607
16114	CpH	+	D-LOOP	0.425253	0.0352108	0.238755
15150	CpH	-	MT-CYTB	0.413697	0.0353404	0.239128
9477	CpH	-	MT-COX3	0.587927	0.035349	0.239128
16366	CpH	+	D-LOOP	0.588154	0.0353659	0.239128
1401	CpH	-	MT-RNR1	0.524989	0.0355104	0.239879
12053	CpG	+	MT-ND4	0.338354	0.0355462	0.239895
6624	CpH	+	MT-COX1	0.482398	0.0356508	0.240375
13010	CpH	+	MT-ND5	0.406238	0.0357439	0.240776
9777	CpG	-	MT-COX3	0.360791	0.0358216	0.240833
8922	CpH	+	MT-ATP6	-0.518695	0.0358503	0.240833
11898	CpH	+	MT-ND4	0.363465	0.035853	0.240833
14149	CpH	+	MT-ND6	0.487494	0.0359003	0.240921
6265	CpH	-	MT-COX1	0.519224	0.0359785	0.240921
15120	CpH	+	MT-CYTB	0.577814	0.035985	0.240921
15624	CpH	+	MT-CYTB	0.433338	0.0360005	0.240921
9728	CpH	+	MT-COX3	0.455131	0.0361482	0.241678
12360	CpH	+	MT-ND5	0.413947	0.0361978	0.241678
11946	CpH	+	MT-ND4	0.349266	0.0362146	0.241678
5137	CpH	+	MT-ND2	0.540889	0.0363491	0.24235
6930	CpH	-	MT-COX1	0.537159	0.0364959	0.243102
14807	CpH	+	MT-CYTB	0.286979	0.0365994	0.243244
15626	CpH	+	MT-CYTB	0.597706	0.0366517	0.243244
4848	CpG	-	MT-ND2	0.512724	0.0366672	0.243244
2992	CpH	-	MT-RNR2	0.436521	0.0366957	0.243244
15664	CpH	+	MT-CYTB	0.563799	0.0367095	0.243244
15683	CpH	+	MT-CYTB	0.412782	0.0367454	0.243244
14621	CpH	+	MT-ND6	0.456137	0.0367544	0.243244
11587	CpH	+	MT-ND4	0.56641	0.036836	0.243559
7356	CpH	-	MT-COX1	0.628628	0.0368811	0.243633
5481	CpH	+	MT-ND2	0.418963	0.0372381	0.24566
12405	CpG	+	MT-ND5	0.385435	0.0372806	0.24566
14886	CpH	+	MT-CYTB	0.503825	0.0372907	0.24566
14591	CpH	+	MT-ND6	0.420571	0.037409	0.246213
11686	CpH	+	MT-ND4	0.517651	0.037496	0.246491
1732	CpH	+	MT-RNR2	0.598071	0.0375442	0.246491
6713	CpH	+	MT-COX1	0.498254	0.0375743	0.246491
14824	CpH	+	MT-CYTB	0.334902	0.0375887	0.246491
14158	CpH	+	MT-ND6	0.473795	0.037752	0.247162
6283	CpH	+	MT-COX1	0.574986	0.0377939	0.247162
5024	CpH	+	MT-ND2	0.536619	0.0378434	0.247162
7471	CpH	+	MT-TRNS1	0.447984	0.037849	0.247162
14163	CpH	+	MT-ND6	0.4921	0.0378632	0.247162
15675	CpH	+	MT-CYTB	0.511314	0.0379043	0.247205
13425	CpH	+	MT-ND5	0.49796	0.0379559	0.247316
12796	CpH	+	MT-ND5	0.582288	0.038024	0.247536
7550	CpH	+	MT-TRND	0.318007	0.0381009	0.247811
12533	CpH	-	MT-ND5	0.388168	0.0381673	0.248018
14360	CpH	+	MT-ND6	0.393564	0.0382795	0.248252
1690	CpH	+	MT-RNR2	0.518707	0.0382915	0.248252
11949	CpH	-	MT-ND4	0.502878	0.0383163	0.248252
12980	CpH	-	MT-ND5	0.510116	0.0383417	0.248252
15981	CpH	+	MT-TRNP	0.352302	0.0384088	0.248462
9671	CpH	+	MT-COX3	0.47556	0.0384803	0.248526
3636	CpH	+	MT-ND1	0.496422	0.0385055	0.248526
5909	CpG	+	MT-COX1	0.410322	0.0385289	0.248526
6725	CpH	+	MT-COX1	0.43362	0.0385572	0.248526
9506	CpH	+	MT-COX3	0.490409	0.0386333	0.248793
362	CpH	+	D-LOOP	0.573552	0.0386903	0.248936
11358	CpH	+	MT-ND4	-0.469966	0.0388605	0.249091
11000	CpH	+	MT-ND4	0.552507	0.0388774	0.249091
15382	CpH	+	MT-CYTB	0.443265	0.0388864	0.249091
15637	CpH	+	MT-CYTB	0.481814	0.0389061	0.249091
3594	CpH	+	MT-ND1	0.532257	0.0389306	0.249091
2043	CpH	+	MT-RNR2	0.57892	0.0389417	0.249091
917	CpH	+	MT-RNR1	0.525389	0.0389574	0.249091
11459	CpH	-	MT-ND4	0.515231	0.0390395	0.249313
13173	CpH	+	MT-ND5	0.471269	0.0390616	0.249313
12264	CpH	+	MT-TRNS2	0.350112	0.0391059	0.249343
13715	CpH	-	MT-ND5	0.528744	0.0391567	0.249343
2528	CpH	-	MT-RNR2	0.419944	0.0391706	0.249343
755	CpH	-	MT-RNR1	0.539291	0.0394223	0.249988
12815	CpH	+	MT-ND5	0.51623	0.0394592	0.249988
15491	CpH	+	MT-CYTB	0.514277	0.0394853	0.249988
5308	CpH	+	MT-ND2	0.441262	0.0394882	0.249988
8371	CpH	+	MT-ATP8	0.511057	0.0395249	0.249988
6649	CpH	+	MT-COX1	0.480433	0.0395364	0.249988
12828	CpH	+	MT-ND5	0.522797	0.0395486	0.249988
959	CpH	+	MT-RNR1	0.594898	0.0396154	0.249988
12863	CpG	-	MT-ND5	0.397645	0.03962	0.249988
8114	CpG	-	MT-COX2	0.340272	0.0396203	0.249988
3622	CpH	+	MT-ND1	0.509909	0.0396922	0.250077
12663	CpH	+	MT-ND5	-0.530664	0.0397042	0.250077
4799	CpH	+	MT-ND2	0.560096	0.0397489	0.250132
6586	CpH	+	MT-COX1	0.364225	0.0397826	0.250132
10984	CpH	+	MT-ND4	0.478954	0.0398485	0.250327
5668	CpH	-	MT-TRNN	-0.484034	0.0400315	0.251256
5193	CpH	+	MT-ND2	0.522885	0.0401553	0.251607
6155	CpH	+	MT-COX1	0.499186	0.0401811	0.251607
6861	CpH	-	MT-COX1	0.371469	0.0402659	0.251607
9317	CpH	+	MT-COX3	0.499966	0.0402671	0.251607
15434	CpH	+	MT-CYTB	0.500566	0.040322	0.251607
7139	CpH	+	MT-COX1	0.515889	0.0403253	0.251607
9011	CpH	+	MT-ATP6	0.447521	0.0403329	0.251607
14159	CpG	+	MT-ND6	0.476768	0.0403761	0.251658
14365	CpH	+	MT-ND6	0.470994	0.0404526	0.251899
2189	CpH	+	MT-RNR2	0.362685	0.040485	0.251899
1469	CpH	-	MT-RNR1	0.487803	0.0406395	0.252641
10981	CpH	+	MT-ND4	0.442428	0.0406814	0.252682
13103	CpH	-	MT-ND5	0.507535	0.0408042	0.253226
6568	CpH	+	MT-COX1	0.559013	0.0409016	0.253406
14659	CpH	+	MT-ND6	0.377296	0.0409039	0.253406
16244	CpH	-	D-LOOP	0.57162	0.0409536	0.253421
3428	CpH	-	MT-ND1	0.51604	0.0410025	0.253421
6577	CpH	-	MT-COX1	0.498432	0.0410828	0.253421
12402	CpH	+	MT-ND5	0.37277	0.0410879	0.253421
8031	CpH	+	MT-COX2	0.545212	0.0411157	0.253421
14990	CpH	+	MT-CYTB	-0.507913	0.0411546	0.253421
12844	CpH	+	MT-ND5	0.513986	0.0411684	0.253421
13642	CpG	+	MT-ND5	0.436974	0.0412118	0.253421
5475	CpH	+	MT-ND2	0.455421	0.0412242	0.253421
7499	CpH	+	MT-TRNS1	0.378646	0.0412676	0.253471
2304	CpH	-	MT-RNR2	0.503538	0.0414293	0.254045
770	CpH	+	MT-RNR1	0.363785	0.0414319	0.254045
7948	CpH	+	MT-COX2	0.439714	0.0417219	0.255605
13063	CpH	-	MT-ND5	0.448543	0.0417602	0.255621
8619	CpH	+	MT-ATP6	0.519355	0.0418539	0.255811
10684	CpG	+	MT-ND4L	0.518649	0.0418626	0.255811
1714	CpH	+	MT-RNR2	0.525543	0.0419452	0.255949
8475	CpH	+	MT-ATP8	0.405512	0.0420229	0.255949
8334	CpH	-	MT-TRNK	0.489814	0.0420332	0.255949
11577	CpH	-	MT-ND4	0.520155	0.042044	0.255949
13436	CpH	+	MT-ND5	0.409698	0.0420635	0.255949
9055	CpG	-	MT-ATP6	-0.0466248	0.0421189	0.255999
2655	CpH	-	MT-RNR2	0.505569	0.0421495	0.255999
15740	CpH	+	MT-CYTB	0.320824	0.0421788	0.255999
9696	CpH	+	MT-COX3	0.415554	0.042335	0.25673
8068	CpH	+	MT-COX2	0.395233	0.0425685	0.257327
14668	CpH	+	MT-ND6	0.247675	0.0425739	0.257327
3625	CpH	-	MT-ND1	0.541868	0.0425873	0.257327
2977	CpH	-	MT-RNR2	0.409374	0.042602	0.257327
835	CpH	+	MT-RNR1	0.442936	0.0426357	0.257327
2847	CpH	+	MT-RNR2	0.4859	0.042672	0.257327
14157	CpH	+	MT-ND6	0.469615	0.0427211	0.257327
8082	CpH	+	MT-COX2	0.440068	0.0427881	0.257327
6491	CpH	+	MT-COX1	0.329216	0.0427962	0.257327
5107	CpH	+	MT-ND2	0.487109	0.0428176	0.257327
14124	CpH	+	MT-ND5	0.480009	0.0428292	0.257327
3526	CpG	-	MT-ND1	0.526033	0.0428707	0.257327
12063	CpH	+	MT-ND4	0.372959	0.0428998	0.257327
11934	CpH	+	MT-ND4	0.352225	0.042955	0.257443
7365	CpH	+	MT-COX1	0.496237	0.0430405	0.257728
14717	CpH	+	MT-TRNE	0.320106	0.0430744	0.257728
8905	CpH	+	MT-ATP6	-0.502735	0.0431185	0.25773
2247	CpH	+	MT-RNR2	0.341482	0.0431466	0.25773
5470	CpG	+	MT-ND2	0.455287	0.0431901	0.257775
370	CpH	+	D-LOOP	0.332406	0.0432297	0.257797
3333	CpH	+	MT-ND1	0.473381	0.0432958	0.257977
2811	CpH	-	MT-RNR2	0.309669	0.0433384	0.258016
8165	CpG	-	MT-COX2	0.511691	0.0434176	0.258274
5839	CpH	+	MT-TRNY	0.454942	0.0434562	0.258289
18	CpH	+	D-LOOP	-0.51623	0.0435069	0.258348
14433	CpH	+	MT-ND6	0.496227	0.0435415	0.258348
4063	CpH	-	MT-ND1	0.494714	0.0435742	0.258348
14592	CpH	+	MT-ND6	0.441477	0.0436245	0.258395
15620	CpH	+	MT-CYTB	0.470104	0.0436961	0.258395
11804	CpH	+	MT-ND4	0.48313	0.0437487	0.258395
14817	CpH	+	MT-CYTB	0.219495	0.0437503	0.258395
9130	CpH	+	MT-ATP6	0.527064	0.0437621	0.258395
1138	CpH	-	MT-RNR1	-0.545976	0.0439726	0.259424
1339	CpH	-	MT-RNR1	0.394882	0.0442723	0.260977
10343	CpH	+	MT-ND3	0.334189	0.044391	0.261427
724	CpH	+	MT-RNR1	0.52039	0.0444214	0.261427
12303	CpH	+	MT-TRNL2	0.33758	0.0444926	0.261631
12181	CpH	+	MT-TRNH	0.453738	0.044611	0.262096
14198	CpH	-	MT-ND6	0.434894	0.0446447	0.262096
7502	CpH	+	MT-TRNS1	0.262703	0.0447022	0.262156
4106	CpH	+	MT-ND1	-0.515604	0.0447639	0.262156
7412	CpH	+	MT-COX1	0.442242	0.044781	0.262156
4141	CpG	+	MT-ND1	0.402972	0.0448011	0.262156
15904	CpH	+	MT-TRNT	0.503084	0.0448809	0.262408
14608	CpH	+	MT-ND6	0.436273	0.0451584	0.263019
3525	CpG	+	MT-ND1	0.556111	0.0451632	0.263019
14612	CpH	-	MT-ND6	0.357719	0.045211	0.263019
14446	CpH	+	MT-ND6	0.509817	0.0452502	0.263019
5415	CpH	+	MT-ND2	0.433187	0.045256	0.263019
2056	CpH	-	MT-RNR2	0.515696	0.0453173	0.263019
9292	CpH	+	MT-COX3	0.521172	0.0453329	0.263019
7687	CpH	+	MT-COX2	0.342074	0.0453547	0.263019
3021	CpG	+	MT-RNR2	-0.514156	0.0454121	0.263019
2366	CpH	-	MT-RNR2	0.430721	0.0454194	0.263019
14359	CpH	+	MT-ND6	0.277304	0.0454314	0.263019
10864	CpH	+	MT-ND4	0.423251	0.0454639	0.263019
12550	CpH	+	MT-ND5	0.528278	0.0454989	0.263019
15709	CpH	+	MT-CYTB	0.438718	0.0455071	0.263019
3460	CpG	-	MT-ND1	0.476183	0.0455353	0.263019
11332	CpH	+	MT-ND4	-0.532625	0.0456275	0.263303
12503	CpH	-	MT-ND5	0.309505	0.0456578	0.263303
9851	CpH	+	MT-COX3	0.458945	0.0457215	0.263459
15206	CpH	+	MT-CYTB	0.353601	0.0457654	0.2635
11888	CpH	-	MT-ND4	0.502263	0.0458685	0.263811
15319	CpH	+	MT-CYTB	0.556534	0.0459053	0.263811
8359	CpH	+	MT-TRNK	0.505414	0.0459297	0.263811
6717	CpH	-	MT-COX1	0.501791	0.0460325	0.26419
14434	CpH	+	MT-ND6	0.507909	0.0461112	0.264212
14389	CpH	+	MT-ND6	0.44526	0.0461403	0.264212
5945	CpH	+	MT-COX1	0.444719	0.0461469	0.264212
7013	CpG	-	MT-COX1	0.530884	0.0461871	0.264231
7574	CpH	+	MT-TRND	0.434893	0.0462316	0.264275
8778	CpH	+	MT-ATP6	0.385228	0.0463211	0.264444
3306	CpH	+		0.450594	0.0463348	0.264444
1793	CpH	-	MT-RNR2	0.329482	0.0464628	0.264964
14869	CpH	-	MT-CYTB	0.462554	0.0465175	0.265065
10182	CpG	-	MT-ND3	0.459714	0.0467242	0.26593
10613	CpH	+	MT-ND4L	0.440562	0.0467435	0.26593
15659	CpH	+	MT-CYTB	0.410754	0.0468548	0.266352
922	CpH	+	MT-RNR1	0.447881	0.0470005	0.266513
14873	CpH	+	MT-CYTB	0.496242	0.0471105	0.266513
8175	CpH	+	MT-COX2	0.499206	0.0471666	0.266513
6548	CpH	+	MT-COX1	0.35941	0.0471996	0.266513
7892	CpH	+	MT-COX2	0.447846	0.0472266	0.266513
2389	CpH	+	MT-RNR2	0.487789	0.0472554	0.266513
13941	CpH	+	MT-ND5	0.440542	0.047265	0.266513
16444	CpH	+	D-LOOP	0.495213	0.0472734	0.266513
7256	CpH	+	MT-COX1	0.435296	0.0472806	0.266513
8541	CpH	-	MT-ATP8/ATP6	0.376333	0.047282	0.266513
16407	CpH	+	D-LOOP	0.414691	0.0472917	0.266513
14130	CpH	+	MT-ND5	0.477501	0.0473613	0.26665
5827	CpH	-	MT-TRNY	0.322325	0.0474088	0.26665
13949	CpH	+	MT-ND5	0.4701	0.0474963	0.26665
5385	CpH	+	MT-ND2	0.444226	0.0474986	0.26665
14671	CpH	+	MT-ND6	0.388477	0.0475019	0.26665
8229	CpH	+	MT-COX2	0.398021	0.0476463	0.267251
15230	CpH	+	MT-CYTB	0.511316	0.0477991	0.267899
6317	CpH	+	MT-COX1	0.38848	0.0478475	0.267961
12153	CpH	+	MT-TRNH	0.447205	0.0479383	0.268236
10092	CpH	+	MT-ND3	0.423016	0.0479715	0.268236
6129	CpG	-	MT-COX1	0.436465	0.0480257	0.268331
15680	CpH	+	MT-CYTB	0.32574	0.0480719	0.26838
14716	CpH	+	MT-TRNE	0.262271	0.0482287	0.268849
7041	CpH	-	MT-COX1	0.423153	0.0482309	0.268849
4814	CpH	+	MT-ND2	0.492883	0.0483091	0.269076
12341	CpH	+	MT-ND5	0.369637	0.048397	0.269356
9293	CpG	+	MT-COX3	0.458597	0.0485286	0.269818
14632	CpH	+	MT-ND6	0.408361	0.0485552	0.269818
8934	CpH	+	MT-ATP6	-0.502873	0.0487157	0.2705
8620	CpH	+	MT-ATP6	0.486154	0.0488572	0.271076
15698	CpG	+	MT-CYTB	0.399093	0.0490453	0.271908
14044	CpH	+	MT-ND5	0.4541	0.0491009	0.271908
10360	CpH	-	MT-ND3	0.617327	0.0491311	0.271908
1992	CpH	+	MT-RNR2	0.480595	0.0491587	0.271908
2018	CpH	-	MT-RNR2	0.424906	0.0492924	0.272437
15539	CpH	+	MT-CYTB	0.311208	0.0493715	0.272664
14901	CpH	+	MT-CYTB	0.443654	0.0494517	0.272897
10090	CpH	+	MT-ND3	0.341659	0.0495385	0.273166
14625	CpH	+	MT-ND6	0.464173	0.0496014	0.273219
12730	CpH	-	MT-ND5	0.3836	0.0496704	0.273219
14568	CpG	+	MT-ND6	0.377957	0.0496909	0.273219
13368	CpH	-	MT-ND5	0.381143	0.0497039	0.273219
8263	CpH	+	MT-COX2	0.599647	0.0497732	0.273219
14150	CpH	+	MT-ND6	0.466342	0.0497832	0.273219
12014	CpH	+	MT-ND4	0.253641	0.0498147	0.273219
3370	CpH	+	MT-ND1	0.456933	0.0498645	0.273262
2794	CpH	+	MT-RNR2	0.434015	0.0499319	0.273262
4051	CpG	-	MT-ND1	0.506376	0.0499584	0.273262
4235	CpH	+	MT-ND1	0.511082	0.0499749	0.273262

## Sheet: Sup Table 6
Supplementary Table 6: Differentially methylated positions (DMPs) in the mitochondrial genome associated with brain region. Our mixed effects model identified 759 nominally significant positions (P-value < 0.05), 13 of which had a Q-value < 0.1 after Benjamini-Hochberg correction (shown in italics). Shown are the Genomic position (bp), context, strand, gene, mean log2 ratio methylation (positive …
Genomic position	Context	Strand	Gene	Log2 ratio (CER/STG)	P-value	Q-value
3699	CpG	+	MT-ND1	0.689297	1.23873e-05	0.0646334
5244	CpG	-	MT-ND2	-0.40174	2.04478e-05	0.0646334
6563	CpG	+	MT-COX1	1.2561	2.70282e-05	0.0646334
1311	CpH	+	MT-RNR1	1.16378	5.2032e-05	0.0746689
7053	CpH	-	MT-COX1	-0.612696	5.20414e-05	0.0746689
11657	CpH	-	MT-ND4	-0.537508	7.52999e-05	0.0900336
4835	CpH	+	MT-ND2	1.29863	9.92499e-05	0.0918751
11885	CpH	+	MT-ND4	-1.99325	0.000102453	0.0918751
11869	CpH	+	MT-ND4	-1.21012	0.000155098	0.0982433
10090	CpH	+	MT-ND3	0.742499	0.000155355	0.0982433
2877	CpG	+	MT-RNR2	-0.693172	0.000159464	0.0982433
5312	CpH	+	MT-ND2	0.537555	0.000164332	0.0982433
11696	CpH	-	MT-ND4	-0.635503	0.000178388	0.0984429
12735	CpG	+	MT-ND5	-0.544842	0.000220574	0.105687
4376	CpG	-	MT-TRNQ	0.49612	0.00022098	0.105687
5304	CpH	+	MT-ND2	0.757973	0.000242062	0.108535
11868	CpH	+	MT-ND4	-1.33575	0.000267236	0.109427
4066	CpH	+	MT-ND1	1.17466	0.000285191	0.109427
4826	CpH	+	MT-ND2	2.20293	0.000289811	0.109427
6545	CpH	+	MT-COX1	0.860986	0.000330886	0.117523
13198	CpG	-	MT-ND5	-0.328663	0.000344018	0.117523
12241	CpH	+	MT-TRNS2	0.925702	0.000396101	0.129165
4837	CpH	+	MT-ND2	1.37596	0.000426533	0.133041
4058	CpH	+	MT-ND1	1.51598	0.000445835	0.133267
5534	CpH	+	MT-TRNW	1.10802	0.000483854	0.133863
9518	CpH	+	MT-COX3	-0.689756	0.000498765	0.133863
13806	CpH	+	MT-ND5	0.764059	0.00051252	0.133863
13809	CpG	+	MT-ND5	0.909099	0.000522464	0.133863
5032	CpH	-	MT-ND2	-0.351799	0.000588427	0.145565
2872	CpH	+	MT-RNR2	-1.57088	0.000640671	0.153206
6745	CpH	-	MT-COX1	-0.55047	0.000679627	0.157279
13811	CpH	+	MT-ND5	0.945375	0.000712174	0.157981
7862	CpH	+	MT-COX2	1.21665	0.000744691	0.157981
6979	CpH	+	MT-COX1	-3.19976	0.000748726	0.157981
1594	CpH	-	MT-RNR1	-0.31123	0.000799936	0.160056
1982	CpH	-	MT-RNR2	-0.772006	0.000833107	0.160056
6739	CpH	+	MT-COX1	1.61758	0.000846087	0.160056
4996	CpG	-	MT-ND2	-0.379361	0.000872444	0.160056
3388	CpH	+	MT-ND1	1.12085	0.000896753	0.160056
3242	CpH	-	MT-TRNL1	-0.467006	0.000919407	0.160056
11742	CpH	-	MT-ND4	-0.482727	0.000924764	0.160056
13078	CpH	+	MT-ND5	0.279021	0.000937046	0.160056
16380	CpH	+	D-loop	-0.933702	0.0011163	0.170536
7463	CpG	-	MT-TRNS1	-1.15909	0.00112459	0.170536
13821	CpH	+	MT-ND5	0.707304	0.00113582	0.170536
1498	CpH	+	MT-RNR1	1.48401	0.0011707	0.170536
11863	CpH	+	MT-ND4	-0.941807	0.00117752	0.170536
13506	CpH	+	MT-ND5	-1.09191	0.00119872	0.170536
13029	CpH	+	MT-ND5	-0.445533	0.00121333	0.170536
1479	CpH	+	MT-RNR1	1.15044	0.0012203	0.170536
8621	CpH	+	MT-ATP6	-0.644046	0.00122635	0.170536
6830	CpH	+	MT-COX1	-1.77295	0.00123611	0.170536
12334	CpH	-	MT-TRNL2	-0.366505	0.00127623	0.172749
9811	CpH	-	MT-COX3	-0.398863	0.00133989	0.178007
2899	CpH	+	MT-RNR2	-0.600317	0.00145023	0.185787
13297	CpH	+	MT-ND5	-0.473453	0.00145025	0.185787
13259	CpH	-	MT-ND5	-0.383853	0.00155831	0.196128
4851	CpH	+	MT-ND2	0.991376	0.00161054	0.199207
6023	CpH	-	MT-COX1	-0.864638	0.00166369	0.20111
1968	CpH	-	MT-RNR2	-0.376338	0.00170098	0.20111
9407	CpH	+	MT-COX3	-0.671976	0.00171002	0.20111
10527	CpH	+	MT-ND4L	0.8637	0.00178334	0.202522
11456	CpG	-	MT-ND4	-0.404906	0.0018058	0.202522
6727	CpH	-	MT-COX1	-0.434471	0.00181085	0.202522
7648	CpH	+	MT-COX2	-1.67471	0.00183495	0.202522
7037	CpH	+	MT-COX1	-2.18855	0.00187364	0.203272
4060	CpH	+	MT-ND1	1.21799	0.00192996	0.203272
4059	CpH	+	MT-ND1	1.05112	0.00196568	0.203272
10513	CpH	+	MT-ND4L	1.05095	0.00201505	0.203272
1677	CpH	+	MT-RNR2	-1.03495	0.00207955	0.203272
743	CpH	+	MT-RNR1	1.20139	0.00208772	0.203272
2752	CpH	+	MT-RNR2	-0.592306	0.00209492	0.203272
13840	CpH	+	MT-ND5	0.876262	0.00210574	0.203272
2756	CpH	+	MT-RNR2	-1.04333	0.00212995	0.203272
11727	CpH	+	MT-ND4	-1.05364	0.00214157	0.203272
13436	CpH	+	MT-ND5	-1.11074	0.00216903	0.203272
386	CpH	+	D-loop	0.494196	0.00218176	0.203272
11328	CpH	-	MT-ND4	-0.429861	0.00221484	0.203708
13529	CpH	+	MT-ND5	-0.92169	0.00231329	0.204457
11351	CpH	-	MT-ND4	-0.409401	0.00235495	0.204457
4061	CpH	+	MT-ND1	1.38676	0.00237306	0.204457
9759	CpH	+	MT-COX3	-1.45274	0.00240121	0.204457
7041	CpH	-	MT-COX1	-0.575625	0.00241181	0.204457
387	CpH	+	D-loop	0.611805	0.00242792	0.204457
13335	CpH	+	MT-ND5	-0.922951	0.00243464	0.204457
6166	CpH	-	MT-COX1	-0.452026	0.00248028	0.204457
15335	CpH	+	MT-CYTB	0.577955	0.00250536	0.204457
9558	CpH	+	MT-COX3	0.750954	0.00250798	0.204457
6913	CpH	+	MT-COX1	2.67829	0.00255061	0.205577
13822	CpH	+	MT-ND5	0.923853	0.002594	0.205577
6354	CpH	+	MT-COX1	-0.664281	0.00260768	0.205577
1497	CpH	+	MT-RNR1	2.74563	0.00266456	0.205981
8363	CpH	-	MT-TRNK	-0.447497	0.00269428	0.205981
5879	CpH	+	MT-TRNY	0.569282	0.00269897	0.205981
1020	CpH	+	MT-RNR1	1.09486	0.00272765	0.205981
13396	CpH	+	MT-ND5	-1.01596	0.00281463	0.208263
13323	CpH	+	MT-ND5	-0.626534	0.00283341	0.208263
9537	CpH	+	MT-COX3	0.534352	0.00284497	0.208263
229	CpH	-	D-loop	-0.409408	0.00296304	0.214715
13815	CpH	+	MT-ND5	0.888004	0.00301484	0.216285
13272	CpH	+	MT-ND5	-0.745648	0.00317928	0.225823
2718	CpG	+	MT-RNR2	-0.673523	0.00326801	0.22985
14362	CpH	+	MT-ND6	1.2196	0.00354452	0.246878
2063	CpH	-	MT-RNR2	-0.424547	0.00360911	0.248317
1133	CpG	+	MT-RNR1	-1.66363	0.00364226	0.248317
7821	CpH	+	MT-COX2	0.739368	0.00370447	0.248317
11168	CpH	-	MT-ND4	-0.406467	0.00371129	0.248317
6128	CpG	+	MT-COX1	-0.930874	0.00377102	0.248317
1992	CpH	+	MT-RNR2	-1.25025	0.00377287	0.248317
13835	CpH	+	MT-ND5	0.779632	0.00387618	0.251603
9828	CpG	-	MT-COX3	-0.406905	0.00389293	0.251603
12966	CpH	+	MT-ND5	-0.624088	0.0039293	0.251686
4805	CpH	+	MT-ND2	0.730748	0.00399938	0.25329
12984	CpH	+	MT-ND5	-0.716413	0.00407628	0.25329
7700	CpH	+	MT-COX2	-1.41432	0.00408897	0.25329
15082	CpH	+	MT-CYTB	-0.574872	0.00411719	0.25329
16408	CpH	+	D-loop	-0.638725	0.00413088	0.25329
1488	CpG	+	MT-RNR1	1.46082	0.00419661	0.255139
9089	CpH	+	MT-ATP6	1.00719	0.00441528	0.266178
13817	CpH	+	MT-ND5	0.840337	0.00450072	0.269068
13828	CpH	+	MT-ND5	0.768561	0.00458977	0.269445
2603	CpH	+	MT-RNR2	0.714936	0.00464388	0.269445
12708	CpH	+	MT-ND5	-0.760421	0.0047388	0.269445
11881	CpH	+	MT-ND4	-1.33541	0.00477725	0.269445
16274	CpH	-	D-loop	-0.447067	0.00478571	0.269445
10202	CpG	+	MT-ND3	-0.640542	0.00479293	0.269445
4862	CpH	+	MT-ND2	0.628387	0.00480556	0.269445
13802	CpH	+	MT-ND5	0.604771	0.00480749	0.269445
13807	CpH	+	MT-ND5	0.695816	0.00486904	0.270779
2501	CpH	+	MT-RNR2	-1.28715	0.00518613	0.280138
348	CpH	+	D-loop	0.69916	0.00521642	0.280138
13155	CpH	+	MT-ND5	0.354284	0.00523429	0.280138
6580	CpH	-	MT-COX1	-0.288496	0.00525163	0.280138
2569	CpH	+	MT-RNR2	-1.15062	0.00535954	0.280138
11887	CpH	-	MT-ND4	-0.279504	0.00537452	0.280138
14859	CpH	-	MT-CYTB	-0.311593	0.00542523	0.280138
4068	CpH	+	MT-ND1	0.797084	0.00543505	0.280138
3664	CpH	-	MT-ND1	-0.346607	0.0054553	0.280138
9630	CpH	-	MT-COX3	-0.643262	0.00548006	0.280138
15457	CpH	+	MT-CYTB	-0.924291	0.00549613	0.280138
10452	CpH	-	MT-TRNR	-0.451468	0.00550593	0.280138
12667	CpH	-	MT-ND5	-0.332142	0.00561903	0.28388
2620	CpH	-	MT-RNR2	-0.931936	0.00571616	0.284137
11717	CpG	-	MT-ND4	-0.387015	0.00574711	0.284137
13831	CpH	+	MT-ND5	0.734911	0.0057725	0.284137
14016	CpH	-	MT-ND5	-0.337819	0.00588874	0.284137
7970	CpH	-	MT-COX2	-0.498957	0.00590997	0.284137
11158	CpH	+	MT-ND4	-0.737666	0.00591533	0.284137
4056	CpH	+	MT-ND1	1.00652	0.00605174	0.284137
6285	CpH	-	MT-COX1	-0.560756	0.00606417	0.284137
16465	CpH	+	D-loop	-0.680925	0.00606659	0.284137
7948	CpH	+	MT-COX2	-0.860692	0.00608779	0.284137
7427	CpG	+	MT-COX1	-0.922694	0.00615806	0.284137
2862	CpH	+	MT-RNR2	-0.923307	0.00620384	0.284137
7596	CpH	+	MT-COX2	-1.19917	0.00630569	0.284137
9290	CpH	+	MT-COX3	-0.481271	0.00630717	0.284137
6591	CpH	+	MT-COX1	0.977145	0.00635758	0.284137
6340	CpH	+	MT-COX1	-0.534766	0.00639283	0.284137
8558	CpH	+	MT-ATP8/ATP6	-0.50155	0.00639884	0.284137
10038	CpH	-	MT-TRNG	-0.28604	0.00643847	0.284137
6889	CpH	-	MT-COX1	-0.338326	0.00651724	0.284137
4825	CpH	+	MT-ND2	1.99791	0.0065327	0.284137
5960	CpH	+	MT-COX1	0.470132	0.00653448	0.284137
4159	CpH	+	MT-ND1	1.05143	0.00656231	0.284137
256	CpH	+	D-loop	0.322292	0.006614	0.284137
4843	CpH	+	MT-ND2	1.01217	0.00665819	0.284137
3245	CpH	+	MT-TRNL1	-0.659666	0.00665878	0.284137
7864	CpH	+	MT-COX2	1.14801	0.00666823	0.284137
15474	CpH	+	MT-CYTB	-0.579522	0.00669349	0.284137
12258	CpH	+	MT-TRNS2	0.836162	0.00675678	0.285136
9417	CpH	+	MT-COX3	-0.420914	0.00679763	0.285183
11871	CpH	+	MT-ND4	-0.924938	0.00690535	0.287469
10762	CpH	-	MT-ND4L/ND4	-0.278032	0.00694583	0.287469
4249	CpH	+	MT-ND1	NA	0.00697797	0.287469
4207	CpH	+	MT-ND1	2.06274	0.00701242	0.287469
7620	CpH	+	MT-COX2	-0.463525	0.00715736	0.288961
7858	CpG	+	MT-COX2	1.02102	0.00721605	0.288961
740	CpG	-	MT-RNR1	0.33376	0.00724048	0.288961
6475	CpH	+	MT-COX1	-0.571402	0.00732725	0.288961
9293	CpG	+	MT-COX3	-0.474954	0.00737082	0.288961
1216	CpG	+	MT-RNR1	1.88075	0.00749276	0.288961
9159	CpH	+	MT-ATP6	0.833011	0.00754914	0.288961
13055	CpH	+	MT-ND5	-0.814363	0.00754992	0.288961
12813	CpG	+	MT-ND5	-0.521689	0.0075724	0.288961
9605	CpH	+	MT-COX3	0.678508	0.00761382	0.288961
5881	CpH	-	MT-TRNY	-0.32013	0.00768277	0.288961
511	CpH	+	D-loop	0.551646	0.00769379	0.288961
13119	CpH	+	MT-ND5	0.829	0.00774493	0.288961
7592	CpH	+	MT-COX2	-0.979778	0.00776483	0.288961
280	CpH	+	D-loop	0.504683	0.00778685	0.288961
13384	CpH	+	MT-ND5	-0.697403	0.00780413	0.288961
11882	CpH	+	MT-ND4	-1.13644	0.00780981	0.288961
1765	CpH	+	MT-RNR2	1.34566	0.00781376	0.288961
3032	CpH	-	MT-RNR2	-0.519371	0.0078141	0.288961
15641	CpH	+	MT-CYTB	-0.482818	0.00789859	0.289119
262	CpH	+	D-loop	0.399281	0.0079119	0.289119
4864	CpH	+	MT-ND2	0.518865	0.00793989	0.289119
6368	CpH	+	MT-COX1	-0.469885	0.00807371	0.289119
6702	CpH	+	MT-COX1	0.691687	0.00811526	0.289119
9773	CpG	+	MT-COX3	-0.440754	0.00814407	0.289119
12979	CpH	-	MT-ND5	-0.218192	0.00824336	0.289119
4770	CpH	-	MT-ND2	-0.379095	0.00828981	0.289119
4192	CpH	+	MT-ND1	1.04228	0.00832133	0.289119
7259	CpH	+	MT-COX1	-0.942485	0.00833702	0.289119
6808	CpG	-	MT-COX1	0.310591	0.00834521	0.289119
13556	CpH	-	MT-ND5	-0.256337	0.00841195	0.289119
14925	CpH	+	MT-CYTB	-0.684682	0.00841466	0.289119
6596	CpH	+	MT-COX1	0.870368	0.00843793	0.289119
2596	CpH	-	MT-RNR2	-0.887614	0.00847646	0.289119
9391	CpH	+	MT-COX3	-0.296672	0.00848368	0.289119
1143	CpH	+	MT-RNR1	-2.58611	0.00852177	0.289119
12998	CpH	+	MT-ND5	-0.553356	0.00856679	0.289119
4141	CpG	+	MT-ND1	0.732263	0.00858409	0.289119
8290	CpH	-		-0.507846	0.00867157	0.2907
15045	CpG	-	MT-CYTB	-0.289217	0.00877256	0.292358
2868	CpH	+	MT-RNR2	-0.572423	0.00880254	0.292358
5305	CpH	+	MT-ND2	0.914297	0.00885175	0.292638
5798	CpH	+	MT-TRNC	0.6796	0.00897949	0.293947
4251	CpH	+	MT-ND1	NA	0.00898029	0.293947
1380	CpH	-	MT-RNR1	-0.802652	0.00901436	0.293947
13798	CpH	+	MT-ND5	0.593815	0.00905523	0.293947
13451	CpH	+	MT-ND5	-1.22707	0.00920953	0.297609
1085	CpH	+	MT-RNR1	-2.31677	0.00934252	0.298823
1990	CpG	-	MT-RNR2	-0.279716	0.00936182	0.298823
1108	CpH	+	MT-RNR1	-2.16806	0.00940661	0.298823
11911	CpH	+	MT-ND4	-0.790228	0.00941373	0.298823
2009	CpH	-	MT-RNR2	-0.207966	0.00956101	0.300873
7915	CpH	+	MT-COX2	-0.683318	0.00957028	0.300873
3406	CpG	+	MT-ND1	0.803332	0.00964647	0.300873
15996	CpH	+	MT-TRNP	0.932244	0.00965855	0.300873
2005	CpH	+	MT-RNR2	-1.1607	0.00969976	0.300873
3909	CpG	+	MT-ND1	0.443434	0.00972994	0.300873
16474	CpH	-	D-loop	-0.432384	0.00980183	0.301388
8732	CpH	+	MT-ATP6	-0.50051	0.00983062	0.301388
3889	CpG	+	MT-ND1	0.513648	0.0099395	0.301817
4836	CpH	+	MT-ND2	1.17287	0.00995719	0.301817
5556	CpH	-	MT-TRNW	-0.397699	0.00997607	0.301817
2292	CpH	-	MT-RNR2	0.343349	0.0100129	0.301817
13116	CpH	+	MT-ND5	0.396566	0.0102046	0.306309
6377	CpH	+	MT-COX1	-0.582192	0.0103647	0.30982
4869	CpH	+	MT-ND2	0.522602	0.0105974	0.314823
11483	CpH	-	MT-ND4	-0.266241	0.0106199	0.314823
13521	CpH	+	MT-ND5	-0.647106	0.0108622	0.320462
11554	CpH	+	MT-ND4	-0.499741	0.0109545	0.320462
9170	CpH	+	MT-ATP6	0.541834	0.0110776	0.320462
12818	CpG	-	MT-ND5	-0.234435	0.0111049	0.320462
11761	CpG	+	MT-ND4	-1.0297	0.011147	0.320462
16042	CpH	-	D-loop	0.367864	0.0111525	0.320462
15658	CpH	+	MT-CYTB	-0.808531	0.0111563	0.320462
39	CpH	+	D-loop	1.68327	0.0111705	0.320462
1597	CpG	+	MT-RNR1	1.90498	0.0112121	0.320462
10085	CpH	+	MT-ND3	0.606155	0.0114517	0.32555
9548	CpH	-	MT-COX3	-0.335133	0.0115333	0.32555
12970	CpH	+	MT-ND5	-0.719713	0.0115562	0.32555
13786	CpH	+	MT-ND5	0.609003	0.0115767	0.32555
5293	CpH	-	MT-ND2	-0.318385	0.0116997	0.32555
10092	CpH	+	MT-ND3	0.585768	0.0117753	0.32555
15651	CpH	+	MT-CYTB	-0.530673	0.0118591	0.32555
409	CpH	-	D-loop	-0.45455	0.0119215	0.32555
2911	CpH	+	MT-RNR2	-0.487435	0.0119574	0.32555
13036	CpH	+	MT-ND5	-0.631551	0.0119908	0.32555
3284	CpH	-	MT-TRNL1	-0.441566	0.0120853	0.32555
2988	CpG	+	MT-RNR2	0.901392	0.0121119	0.32555
900	CpG	+	MT-RNR1	-0.876778	0.0121219	0.32555
15452	CpH	+	MT-CYTB	-0.803437	0.0122043	0.32555
16255	CpH	-	D-loop	-0.364667	0.0122421	0.32555
7939	CpH	+	MT-COX2	-0.681767	0.0122442	0.32555
2219	CpH	+	MT-RNR2	-0.896364	0.0122603	0.32555
6567	CpH	+	MT-COX1	0.835835	0.0122723	0.32555
10670	CpG	+	MT-ND4L	0.669513	0.0123666	0.32555
16303	CpH	-	D-loop	-0.219071	0.0124595	0.32555
16085	CpH	+	D-loop	-0.495931	0.0124807	0.32555
15298	CpH	+	MT-CYTB	0.674769	0.0124959	0.32555
922	CpH	+	MT-RNR1	0.82635	0.0125007	0.32555
6924	CpH	-	MT-COX1	-0.359183	0.0125354	0.32555
1265	CpH	+	MT-RNR1	1.187	0.0125414	0.32555
9607	CpH	+	MT-COX3	0.502439	0.0126385	0.32555
8727	CpH	+	MT-ATP6	-0.58091	0.0128273	0.32555
31	CpH	+	D-loop	1.02897	0.0128565	0.32555
13756	CpH	+	MT-ND5	0.658312	0.0128827	0.32555
8726	CpH	+	MT-ATP6	-0.574815	0.0128934	0.32555
13623	CpH	+	MT-ND5	0.755098	0.0130806	0.32555
4803	CpH	+	MT-ND2	0.666127	0.0130989	0.32555
14229	CpH	+	MT-ND6	0.57983	0.0131368	0.32555
2900	CpH	+	MT-RNR2	-0.824469	0.0131405	0.32555
6709	CpH	-	MT-COX1	-0.356582	0.0131874	0.32555
1242	CpH	+	MT-RNR1	1.36162	0.0131992	0.32555
3149	CpH	+	MT-RNR2	0.517784	0.0132065	0.32555
6009	CpH	+	MT-COX1	-0.521978	0.0132384	0.32555
13532	CpH	+	MT-ND5	-0.745817	0.0132388	0.32555
13253	CpH	+	MT-ND5	-0.912873	0.013282	0.32555
4186	CpH	+	MT-ND1	1.05917	0.0132966	0.32555
1352	CpH	+	MT-RNR1	-1.24112	0.013304	0.32555
10508	CpH	+	MT-ND4L	0.659279	0.0133415	0.32555
8189	CpH	-	MT-COX2	-0.32568	0.0133971	0.325801
4086	CpH	+	MT-ND1	0.492988	0.0134601	0.325978
9172	CpH	+	MT-ATP6	0.726751	0.0135677	0.325978
5049	CpH	+	MT-ND2	-0.714424	0.0135843	0.325978
2067	CpH	+	MT-RNR2	-0.712209	0.0135938	0.325978
1989	CpG	+	MT-RNR2	-0.974556	0.013678	0.325978
13486	CpH	+	MT-ND5	-1.1155	0.0136871	0.325978
13792	CpH	+	MT-ND5	0.633095	0.0137498	0.325978
7626	CpH	+	MT-COX2	-0.741174	0.0137826	0.325978
10801	CpH	-	MT-ND4	-0.136399	0.0138134	0.325978
11900	CpH	-	MT-ND4	-0.338861	0.0139617	0.327798
6277	CpH	-	MT-COX1	-0.239878	0.0139847	0.327798
6510	CpH	-	MT-COX1	-0.356123	0.0140553	0.327798
10515	CpH	+	MT-ND4L	0.812147	0.0140733	0.327798
6586	CpH	+	MT-COX1	0.489423	0.0141303	0.32806
7070	CpH	+	MT-COX1	-1.09082	0.0142886	0.330666
3778	CpH	-	MT-ND1	-0.225007	0.0143528	0.331083
6053	CpG	+	MT-COX1	-0.879196	0.0145826	0.335018
12218	CpH	+	MT-TRNS2	0.752114	0.0146168	0.335018
9543	CpH	-	MT-COX3	-0.431873	0.0147814	0.336053
8722	CpG	+	MT-ATP6	-0.62291	0.014797	0.336053
9009	CpG	+	MT-ATP6	0.826355	0.0148024	0.336053
5991	CpH	-	MT-COX1	-0.505434	0.0150482	0.337859
13114	CpH	+	MT-ND5	0.776782	0.0150531	0.337859
1151	CpH	+	MT-RNR1	-0.679683	0.0150626	0.337859
14945	CpG	-	MT-CYTB	-0.213845	0.0150809	0.337859
6587	CpH	+	MT-COX1	0.769815	0.0151923	0.337859
15150	CpH	-	MT-CYTB	-0.240286	0.0152205	0.337859
377	CpH	+	D-loop	0.334952	0.0152455	0.337859
7669	CpH	+	MT-COX2	-1.33018	0.0152588	0.337859
6810	CpH	-	MT-COX1	-0.36822	0.0154035	0.340016
13478	CpH	+	MT-ND5	-0.871393	0.0154657	0.340341
4881	CpH	+	MT-ND2	0.57313	0.0155815	0.341841
2789	CpH	+	MT-RNR2	-0.607689	0.015631	0.341881
8145	CpH	+	MT-COX2	-0.488525	0.0156942	0.342219
13328	CpH	+	MT-ND5	-0.662953	0.015879	0.34423
5845	CpH	+	MT-TRNY	0.908803	0.0159436	0.34423
7601	CpH	+	MT-COX2	-1.08986	0.0159458	0.34423
6314	CpH	+	MT-COX1	0.596564	0.0159783	0.34423
10545	CpH	+	MT-ND4L	0.76132	0.0160777	0.345334
15723	CpH	-	MT-CYTB	-0.368097	0.0161406	0.345649
7599	CpG	+	MT-COX2	-0.637716	0.0162463	0.346879
4880	CpH	+	MT-ND2	0.556756	0.0163089	0.34718
7002	CpH	+	MT-COX1	-2.25351	0.0164579	0.348929
5223	CpH	-	MT-ND2	-0.450219	0.0165183	0.348929
14459	CpG	-	MT-ND6	-0.278072	0.0165815	0.348929
2513	CpH	+	MT-RNR2	-1.63391	0.0165904	0.348929
13524	CpG	+	MT-ND5	-0.628018	0.0166395	0.348929
11150	CpH	-	MT-ND4	-0.354394	0.0166828	0.348929
13800	CpH	+	MT-ND5	0.589716	0.0167748	0.349137
14998	CpH	+	MT-CYTB	0.342447	0.0168937	0.349137
13301	CpH	+	MT-ND5	-0.588103	0.0168944	0.349137
6750	CpH	+	MT-COX1	1.87043	0.0169523	0.349137
1533	CpH	+	MT-RNR1	1.61718	0.0170553	0.349137
9099	CpH	+	MT-ATP6	0.861468	0.0170596	0.349137
13782	CpH	+	MT-ND5	0.709109	0.0171177	0.349137
12127	CpH	-	MT-ND4	-0.253443	0.0171533	0.349137
11835	CpH	-	MT-ND4	-0.308959	0.0171817	0.349137
12246	CpH	+	MT-TRNS2	0.689835	0.0172397	0.349137
10725	CpH	-	MT-ND4L	-0.266417	0.0172679	0.349137
8028	CpH	+	MT-COX2	-0.566612	0.017337	0.349137
7264	CpH	+	MT-COX1	-1.00736	0.0173911	0.349137
9966	CpH	-	MT-COX3	0.306006	0.0174323	0.349137
5025	CpH	+	MT-ND2	-0.369866	0.0174796	0.349137
13764	CpH	+	MT-ND5	0.571143	0.0175159	0.349137
13839	CpH	+	MT-ND5	0.600086	0.0175201	0.349137
2927	CpH	+	MT-RNR2	1.02242	0.0176121	0.349691
4875	CpH	+	MT-ND2	0.47501	0.0176486	0.349691
5913	CpG	-	MT-COX1	0.213726	0.0176942	0.349691
12839	CpH	+	MT-ND5	0.679628	0.0178567	0.351075
15624	CpH	+	MT-CYTB	-0.770395	0.0179465	0.351075
6769	CpH	+	MT-COX1	3.49729	0.0179467	0.351075
13508	CpH	+	MT-ND5	-0.820127	0.0180212	0.351075
8564	CpH	+	MT-ATP8/ATP6	-0.555088	0.0180218	0.351075
13300	CpH	+	MT-ND5	-0.849683	0.0181049	0.351075
10392	CpH	-	MT-ND3	-0.42711	0.0181437	0.351075
6560	CpH	+	MT-COX1	0.803408	0.0181907	0.351075
8599	CpH	+	MT-ATP6	-0.696461	0.0182299	0.351075
2070	CpH	+	MT-RNR2	-1.05549	0.0182536	0.351075
7471	CpH	+	MT-TRNS1	0.358203	0.0183895	0.352743
11474	CpH	-	MT-ND4	-0.328758	0.0185258	0.354313
15975	CpH	+	MT-TRNP	1.09908	0.0186415	0.354313
11146	CpH	+	MT-ND4	-0.644693	0.0186596	0.354313
7952	CpH	+	MT-COX2	-1.19182	0.0187061	0.354313
13775	CpH	+	MT-ND5	0.639937	0.0187182	0.354313
6435	CpH	+	MT-COX1	-0.71594	0.0188842	0.355786
3733	CpH	-	MT-ND1	-0.24953	0.0189693	0.355786
15367	CpH	+	MT-CYTB	-0.315442	0.0190273	0.355786
1156	CpH	+	MT-RNR1	-1.78984	0.0190411	0.355786
4860	CpH	+	MT-ND2	1.06194	0.019044	0.355786
2435	CpH	-	MT-RNR2	-0.387323	0.0192056	0.356949
15292	CpH	+	MT-CYTB	0.763419	0.019227	0.356949
15346	CpH	-	MT-CYTB	0.285156	0.0193828	0.356949
2176	CpH	+	MT-RNR2	-1.55718	0.0194429	0.356949
15537	CpH	+	MT-CYTB	0.586418	0.0194645	0.356949
1515	CpH	-	MT-RNR1	-0.446419	0.0194887	0.356949
3169	CpH	+	MT-RNR2	0.768237	0.0194956	0.356949
4076	CpH	+	MT-ND1	0.646573	0.019516	0.356949
13318	CpH	+	MT-ND5	-0.625167	0.0195541	0.356949
4854	CpH	+	MT-ND2	0.996418	0.019755	0.358799
6761	CpG	+	MT-COX1	1.9486	0.0198622	0.358799
9753	CpG	-	MT-COX3	0.321383	0.0198894	0.358799
6329	CpG	+	MT-COX1	-0.411646	0.0199313	0.358799
6336	CpH	+	MT-COX1	-0.574576	0.0200183	0.358799
12630	CpH	-	MT-ND5	0.276393	0.0200938	0.358799
6019	CpH	+	MT-COX1	-0.546905	0.0201064	0.358799
5328	CpH	+	MT-ND2	0.398695	0.0201098	0.358799
6597	CpH	+	MT-COX1	0.466272	0.0201111	0.358799
12896	CpH	+	MT-ND5	0.724686	0.0201556	0.358799
4378	CpH	-	MT-TRNQ	0.49228	0.0202532	0.359402
8230	CpH	+	MT-COX2	-1.10647	0.0202896	0.359402
8790	CpH	-	MT-ATP6	-0.337951	0.0203477	0.359544
15967	CpH	-	MT-TRNP	-0.292849	0.0205419	0.361355
15646	CpH	+	MT-CYTB	-0.622114	0.020551	0.361355
9189	CpH	+	MT-ATP6	0.808839	0.0207477	0.362208
11578	CpH	+	MT-ND4	-0.746988	0.0208576	0.362208
11903	CpH	+	MT-ND4	-1.01745	0.0208798	0.362208
15190	CpH	+	MT-CYTB	0.510714	0.0209102	0.362208
2440	CpH	-	MT-RNR2	-0.539677	0.0209389	0.362208
3707	CpG	-	MT-ND1	-0.25915	0.0209564	0.362208
3627	CpH	+	MT-ND1	-0.467321	0.021043	0.362208
9133	CpH	-	MT-ATP6	-0.258278	0.0210435	0.362208
3966	CpG	+	MT-ND1	-0.427492	0.0210805	0.362208
9440	CpH	+	MT-COX3	-0.604184	0.0211044	0.362208
6730	CpH	+	MT-COX1	0.76923	0.0215198	0.368456
5147	CpG	-	MT-ND2	-0.415808	0.0216359	0.369276
1314	CpG	+	MT-RNR1	-1.40186	0.0216943	0.369276
147	CpH	+	D-loop	0.444261	0.0218915	0.369276
3962	CpH	+	MT-ND1	-0.632688	0.0219076	0.369276
9400	CpH	-	MT-COX3	-0.384683	0.0219089	0.369276
6805	CpH	+	MT-COX1	-2.19528	0.0219165	0.369276
1988	CpH	-	MT-RNR2	-0.344206	0.0219715	0.369276
11754	CpH	+	MT-ND4	-0.65984	0.0219795	0.369276
6803	CpH	+	MT-COX1	-2.75516	0.0224939	0.376745
13607	CpH	+	MT-ND5	0.709443	0.0225543	0.376745
8920	CpH	-	MT-ATP6	-0.157755	0.0225816	0.376745
8219	CpH	-	MT-COX2	0.38192	0.0226917	0.377704
3205	CpH	+	MT-RNR2	-0.519516	0.0227603	0.377968
15446	CpH	+	MT-CYTB	-0.761954	0.0229578	0.380369
4530	CpH	-	MT-ND2	0.391013	0.0230581	0.381052
13838	CpH	+	MT-ND5	0.773593	0.0231053	0.381052
2300	CpH	-	MT-RNR2	0.273529	0.0233874	0.384819
4879	CpH	+	MT-ND2	0.490106	0.0235477	0.386569
2831	CpH	-	MT-RNR2	-0.175606	0.0236537	0.387424
14006	CpH	-	MT-ND5	-0.302875	0.0240415	0.392066
78	CpG	+	D-loop	0.516957	0.0241067	0.392066
11872	CpH	+	MT-ND4	-0.697211	0.0241469	0.392066
13644	CpH	+	MT-ND5	0.867316	0.0241955	0.392066
10536	CpG	+	MT-ND4L	0.672507	0.0242415	0.392066
4073	CpH	+	MT-ND1	0.57088	0.024265	0.392066
14246	CpH	+	MT-ND6	0.745563	0.0243611	0.392734
592	CpH	+	MT-TRNF	0.295011	0.0244538	0.393345
13621	CpH	+	MT-ND5	0.64578	0.0245516	0.394035
792	CpH	+	MT-RNR1	-0.491323	0.0246297	0.394405
6168	CpH	-	MT-COX1	-0.223357	0.0247699	0.395767
11196	CpH	-	MT-ND4	-0.193329	0.0249389	0.396304
4569	CpH	-	MT-ND2	-0.615311	0.0250055	0.396304
777	CpH	-	MT-RNR1	-0.396681	0.0250096	0.396304
97	CpG	-	D-loop	-0.319578	0.0250245	0.396304
9931	CpH	-	MT-COX3	-0.20325	0.0251288	0.397074
3834	CpH	-	MT-ND1	-0.331132	0.0252085	0.397074
11610	CpG	+	MT-ND4	-0.539489	0.0252703	0.397074
2546	CpH	-	MT-RNR2	-0.644399	0.0253728	0.397074
13642	CpG	+	MT-ND5	0.646432	0.0254158	0.397074
13256	CpH	+	MT-ND5	-0.562653	0.025455	0.397074
6015	CpG	+	MT-COX1	-0.558407	0.0255856	0.397074
16377	CpH	+	D-loop	0.605799	0.0256214	0.397074
712	CpH	+	MT-RNR1	0.802158	0.025641	0.397074
9061	CpH	+	MT-ATP6	0.800826	0.0256568	0.397074
13248	CpH	+	MT-ND5	-0.804739	0.025682	0.397074
10507	CpH	+	MT-ND4L	0.817459	0.0259324	0.39796
9544	CpH	-	MT-COX3	-0.357769	0.0259902	0.39796
15088	CpH	+	MT-CYTB	-0.263184	0.0259915	0.39796
16327	CpH	+	D-loop	0.533785	0.0260501	0.39796
6841	CpH	+	MT-COX1	-1.61485	0.0261649	0.39796
8734	CpH	+	MT-ATP6	-0.429844	0.0262757	0.39796
9459	CpH	+	MT-COX3	-0.530074	0.026473	0.39796
7097	CpH	+	MT-COX1	1.05214	0.0264844	0.39796
9278	CpH	+	MT-COX3	-0.378575	0.0265105	0.39796
3814	CpH	-	MT-ND1	-0.350832	0.0265831	0.39796
13684	CpH	+	MT-ND5	0.625118	0.0266319	0.39796
186	CpG	+	D-loop	1.06258	0.0266743	0.39796
9408	CpH	+	MT-COX3	-0.289679	0.0266754	0.39796
12293	CpH	-	MT-TRNL2	-0.214784	0.0267086	0.39796
13121	CpG	-	MT-ND5	-0.242299	0.0267252	0.39796
12801	CpH	+	MT-ND5	-0.40087	0.0267408	0.39796
8168	CpH	+	MT-COX2	0.651226	0.0267901	0.39796
3022	CpG	-	MT-RNR2	0.319833	0.0268402	0.39796
12709	CpH	+	MT-ND5	-0.793562	0.026846	0.39796
7667	CpH	+	MT-COX2	-1.18545	0.0268977	0.39796
1626	CpH	+	MT-TRNV	-1.26116	0.0270186	0.39796
2809	CpG	+	MT-RNR2	-0.714881	0.027095	0.39796
9081	CpH	+	MT-ATP6	0.692289	0.0271707	0.39796
8015	CpH	+	MT-COX2	0.472294	0.027172	0.39796
15647	CpH	+	MT-CYTB	-0.4892	0.0272811	0.39796
15323	CpH	-	MT-CYTB	-0.178285	0.0273626	0.39796
5177	CpH	-	MT-ND2	0.469907	0.0274432	0.39796
2548	CpH	+	MT-RNR2	0.579717	0.0274723	0.39796
11710	CpG	+	MT-ND4	-0.914326	0.0274891	0.39796
6584	CpH	+	MT-COX1	0.54662	0.0275051	0.39796
6999	CpG	-	MT-COX1	0.322129	0.0275314	0.39796
4298	CpH	-	MT-TRNI	-0.637479	0.0275862	0.39796
13296	CpH	+	MT-ND5	-0.475373	0.0276135	0.39796
6271	CpH	-	MT-COX1	-0.361417	0.0276253	0.39796
2121	CpH	-	MT-RNR2	-0.293689	0.0281244	0.403687
1323	CpG	-	MT-RNR1	-0.433222	0.0281522	0.403687
145	CpH	+	D-loop	0.799512	0.0282306	0.403687
13915	CpG	-	MT-ND5	-0.222151	0.0282479	0.403687
7457	CpH	-	MT-TRNS1	-0.481196	0.0284175	0.40487
2780	CpH	+	MT-RNR2	-0.856781	0.0284436	0.40487
9557	CpH	+	MT-COX3	0.742106	0.0285562	0.405668
16460	CpH	+	D-loop	0.31963	0.0287101	0.407048
1191	CpH	+	MT-RNR1	-1.09748	0.0287876	0.407341
3364	CpH	+	MT-ND1	0.506721	0.0288642	0.407593
7016	CpH	+	MT-COX1	-1.76792	0.0289729	0.407593
7855	CpH	+	MT-COX2	0.935647	0.0289966	0.407593
2811	CpH	-	MT-RNR2	-0.382415	0.0290327	0.407593
3403	CpH	+	MT-ND1	0.342129	0.0291916	0.408307
1336	CpH	-	MT-RNR1	-0.374316	0.0291973	0.408307
13625	CpH	+	MT-ND5	0.649297	0.0293394	0.408621
12741	CpH	+	MT-ND5	-0.465201	0.0293628	0.408621
15661	CpH	+	MT-CYTB	-0.676657	0.0294847	0.408621
15508	CpH	+	MT-CYTB	-0.813792	0.0295209	0.408621
9673	CpG	-	MT-COX3	-0.410157	0.0296685	0.408621
3311	CpH	+	MT-ND1	-0.212915	0.029707	0.408621
13654	CpH	+	MT-ND5	0.575535	0.0298123	0.408621
13264	CpH	+	MT-ND5	-0.683064	0.0298241	0.408621
9314	CpH	+	MT-COX3	0.672786	0.0298518	0.408621
3439	CpH	+	MT-ND1	-0.402407	0.0299449	0.408621
6104	CpH	+	MT-COX1	-0.795109	0.0299773	0.408621
15257	CpH	-	MT-CYTB	-0.311754	0.0300524	0.408621
3716	CpH	+	MT-ND1	0.563896	0.0300635	0.408621
9036	CpH	+	MT-ATP6	0.724769	0.0301899	0.408621
1173	CpH	+	MT-RNR1	-1.64041	0.0302106	0.408621
11428	CpH	+	MT-ND4	-0.766201	0.0302618	0.408621
934	CpH	-	MT-RNR1	-0.304312	0.0303232	0.408621
15075	CpH	+	MT-CYTB	0.357193	0.0303392	0.408621
1079	CpH	-	MT-RNR1	-0.601527	0.0303424	0.408621
11184	CpG	-	MT-ND4	-0.186512	0.0304081	0.408621
15884	CpH	-	MT-CYTB	-0.322126	0.0304468	0.408621
6909	CpH	-	MT-COX1	-0.255421	0.0304728	0.408621
4043	CpH	+	MT-ND1	0.455585	0.0306402	0.408684
9102	CpH	+	MT-ATP6	0.872987	0.0306492	0.408684
1250	CpH	+	MT-RNR1	-0.79662	0.0306924	0.408684
6065	CpH	+	MT-COX1	-0.683975	0.0307136	0.408684
10094	CpH	+	MT-ND3	0.509202	0.0307666	0.408684
4882	CpH	+	MT-ND2	0.539971	0.0308998	0.408684
150	CpH	+	D-loop	0.663457	0.0309471	0.408684
13547	CpH	+	MT-ND5	-0.70631	0.0310247	0.408684
3960	CpH	+	MT-ND1	-0.491888	0.0310312	0.408684
16458	CpH	+	D-loop	-0.6679	0.0310473	0.408684
13618	CpH	+	MT-ND5	0.606895	0.0311862	0.409762
8177	CpH	-	MT-COX2	-0.326647	0.0313711	0.411437
382	CpH	+	D-loop	0.418593	0.0316719	0.412494
3935	CpH	-	MT-ND1	-0.292629	0.0318319	0.412494
8068	CpH	+	MT-COX2	0.68659	0.0318574	0.412494
13592	CpH	+	MT-ND5	0.608915	0.0319322	0.412494
9094	CpH	+	MT-ATP6	0.995181	0.0320263	0.412494
2933	CpH	-	MT-RNR2	0.220284	0.0321003	0.412494
13845	CpH	+	MT-ND5	0.586365	0.0321214	0.412494
11896	CpH	+	MT-ND4	-0.600399	0.0321973	0.412494
12442	CpH	-	MT-ND5	-0.361707	0.0322691	0.412494
10472	CpH	-	MT-ND4L	0.263452	0.0323515	0.412494
4311	CpH	-	MT-TRNI	-0.326074	0.0325182	0.412494
2059	CpH	+	MT-RNR2	-0.701199	0.0325246	0.412494
6568	CpH	+	MT-COX1	0.413341	0.0325616	0.412494
9776	CpG	+	MT-COX3	-0.614052	0.032597	0.412494
9060	CpH	+	MT-ATP6	0.729323	0.0326165	0.412494
14846	CpG	-	MT-CYTB	-0.205014	0.032635	0.412494
12264	CpH	+	MT-TRNS2	0.68901	0.0328258	0.412494
13380	CpH	+	MT-ND5	-0.72165	0.0328382	0.412494
5294	CpH	+	MT-ND2	0.330863	0.0328404	0.412494
8607	CpH	+	MT-ATP6	-0.633238	0.0328525	0.412494
6403	CpH	+	MT-COX1	-0.671446	0.0328574	0.412494
9168	CpH	+	MT-ATP6	0.686062	0.0328756	0.412494
16516	CpH	-	D-loop	-0.342031	0.0328787	0.412494
11861	CpG	-	MT-ND4	-0.205269	0.0329408	0.412494
7291	CpH	+	MT-COX1	-0.813939	0.033088	0.412494
10213	CpH	+	MT-ND3	-0.474255	0.0330971	0.412494
10631	CpH	+	MT-ND4L	-0.732666	0.0331425	0.412494
4054	CpH	+	MT-ND1	0.647589	0.0331646	0.412494
2189	CpH	+	MT-RNR2	-1.1789	0.0332043	0.412494
8627	CpH	+	MT-ATP6	-0.514952	0.0332662	0.412494
2929	CpH	+	MT-RNR2	0.535677	0.0333071	0.412494
13746	CpH	+	MT-ND5	0.531322	0.0334571	0.412494
4189	CpH	+	MT-ND1	1.0766	0.0334998	0.412494
6878	CpH	+	MT-COX1	2.36945	0.0335093	0.412494
5224	CpH	-	MT-ND2	-0.367498	0.0335667	0.412494
800	CpH	+	MT-RNR1	0.746835	0.033601	0.412494
1098	CpH	+	MT-RNR1	-1.51723	0.0336203	0.412494
6877	CpH	+	MT-COX1	4.34341	0.0337078	0.412494
16501	CpH	+	D-loop	-0.481112	0.0337503	0.412494
3204	CpH	+	MT-RNR2	-0.456097	0.0337516	0.412494
13859	CpH	+	MT-ND5	0.560194	0.0338341	0.412799
11720	CpH	+	MT-ND4	-1.51971	0.0339994	0.413932
10095	CpH	+	MT-ND3	0.330395	0.0340423	0.413932
6370	CpH	+	MT-COX1	-0.757401	0.0341434	0.414458
3870	CpH	+	MT-ND1	-0.417652	0.0343469	0.414832
15275	CpG	+	MT-CYTB	0.392556	0.0344064	0.414832
2999	CpH	+	MT-RNR2	0.764491	0.0344933	0.414832
7174	CpH	+	MT-COX1	0.599064	0.0345621	0.414832
11525	CpH	+	MT-ND4	0.537499	0.0346151	0.414832
2143	CpH	-	MT-RNR2	-0.315752	0.0347104	0.414832
13341	CpH	+	MT-ND5	-0.514266	0.034713	0.414832
11870	CpH	+	MT-ND4	-0.585464	0.0347899	0.414832
12588	CpH	+	MT-ND5	-0.652102	0.0347943	0.414832
11155	CpH	+	MT-ND4	-0.671609	0.0348984	0.414832
6764	CpH	-	MT-COX1	-0.166074	0.0349426	0.414832
14359	CpH	+	MT-ND6	0.598492	0.034971	0.414832
9268	CpH	+	MT-COX3	0.591148	0.0349728	0.414832
958	CpH	+	MT-RNR1	1.30253	0.0350798	0.414832
9190	CpH	+	MT-ATP6	0.517026	0.0350909	0.414832
3798	CpH	+	MT-ND1	-0.246565	0.0351562	0.414832
14686	CpH	-	MT-TRNE	-0.297559	0.035235	0.414832
16067	CpH	+	D-loop	-0.538576	0.0352418	0.414832
14227	CpH	+	MT-ND6	0.412042	0.0352905	0.414832
6651	CpH	-	MT-COX1	-0.149172	0.0353307	0.414832
12697	CpH	+	MT-ND5	-0.583366	0.0354085	0.415067
3430	CpH	+	MT-ND1	0.406835	0.03547	0.415108
13636	CpH	+	MT-ND5	0.645558	0.0357396	0.416919
15171	CpH	-	MT-CYTB	-0.299732	0.0357409	0.416919
5262	CpH	-	MT-ND2	0.291803	0.0359068	0.418175
12773	CpH	-	MT-ND5	0.203788	0.0359837	0.41835
13846	CpH	+	MT-ND5	0.621418	0.0360385	0.41835
6807	CpG	+	MT-COX1	-1.90051	0.0361033	0.418425
13315	CpH	+	MT-ND5	-0.50831	0.0363203	0.420065
13631	CpH	+	MT-ND5	0.388871	0.0364727	0.420065
3462	CpH	+	MT-ND1	-0.471491	0.0364729	0.420065
15927	CpG	-	MT-TRNT	0.320384	0.036479	0.420065
4846	CpH	+	MT-ND2	0.79917	0.0367383	0.420751
9553	CpH	-	MT-COX3	-0.177664	0.0367624	0.420751
10436	CpG	+	MT-TRNR	-0.891177	0.0367671	0.420751
14448	CpH	+	MT-ND6	0.497918	0.0367732	0.420751
6528	CpH	+	MT-COX1	0.523207	0.0370542	0.42247
3453	CpG	+	MT-ND1	0.662042	0.0370893	0.42247
1663	CpG	+	MT-TRNV	1.26071	0.0371001	0.42247
16450	CpG	-	D-loop	-0.283106	0.0372158	0.422594
13330	CpH	+	MT-ND5	-0.363889	0.0372563	0.422594
14876	CpH	+	MT-CYTB	-0.38963	0.0372877	0.422594
7876	CpH	+	MT-COX2	0.721838	0.0377145	0.426757
1483	CpH	+	MT-RNR1	1.33268	0.0378751	0.427899
8921	CpH	-	MT-ATP6	-0.252589	0.0381417	0.43019
9144	CpG	+	MT-ATP6	0.654482	0.0384031	0.43019
988	CpH	-	MT-RNR1	-0.446775	0.0384982	0.43019
1100	CpH	+	MT-RNR1	-1.02972	0.038529	0.43019
13515	CpH	+	MT-ND5	-0.598806	0.0385627	0.43019
3897	CpH	+	MT-ND1	-0.327767	0.0386192	0.43019
11906	CpH	-	MT-ND4	-0.383257	0.0386581	0.43019
11484	CpH	-	MT-ND4	0.234452	0.038769	0.43019
13503	CpH	+	MT-ND5	-0.977993	0.0388248	0.43019
2217	CpH	+	MT-RNR2	-1.00446	0.038829	0.43019
3094	CpG	-	MT-RNR2	-0.245969	0.0388309	0.43019
13609	CpG	+	MT-ND5	0.52987	0.0389217	0.43019
4094	CpH	+	MT-ND1	0.930846	0.0389303	0.43019
2366	CpH	-	MT-RNR2	0.361396	0.0389621	0.43019
101	CpH	-	D-loop	-0.360759	0.0390586	0.43019
13024	CpH	+	MT-ND5	0.480332	0.0390772	0.43019
6224	CpH	+	MT-COX1	-0.657152	0.0390973	0.43019
7499	CpH	+	MT-TRNS1	0.541248	0.0392045	0.43071
6915	CpH	-	MT-COX1	-0.301783	0.039461	0.432864
6084	CpH	+	MT-COX1	-0.440116	0.0395359	0.433024
9569	CpH	+	MT-COX3	0.486	0.0397301	0.433928
2516	CpH	+	MT-RNR2	-1.38258	0.0397394	0.433928
5590	CpH	-	MT-TRNA	-0.280256	0.0400044	0.434852
6045	CpH	+	MT-COX1	-0.44266	0.0400686	0.434852
6790	CpH	-	MT-COX1	-0.389984	0.0402406	0.434852
3650	CpH	+	MT-ND1	0.429322	0.0402476	0.434852
11862	CpH	+	MT-ND4	-0.562654	0.040293	0.434852
9757	CpH	+	MT-COX3	-0.681188	0.0403319	0.434852
3703	CpH	+	MT-ND1	0.407497	0.0403789	0.434852
7023	CpH	-	MT-COX1	0.321238	0.0403864	0.434852
12895	CpH	-	MT-ND5	0.211425	0.0404937	0.434852
4983	CpH	+	MT-ND2	0.653982	0.0405216	0.434852
14244	CpH	+	MT-ND6	0.676413	0.0405254	0.434852
3648	CpH	+	MT-ND1	0.47697	0.0405514	0.434852
11874	CpH	+	MT-ND4	-0.754745	0.0406797	0.43527
130	CpH	-	D-loop	-0.214895	0.0407117	0.43527
2043	CpH	+	MT-RNR2	-0.507377	0.0410069	0.437774
9610	CpH	+	MT-COX3	1.01816	0.0410897	0.437794
3435	CpG	+	MT-ND1	0.688561	0.0411309	0.437794
7214	CpH	+	MT-COX1	1.18469	0.0413959	0.438715
5118	CpH	+	MT-ND2	-0.467282	0.0413962	0.438715
15981	CpH	+	MT-TRNP	0.598354	0.0414419	0.438715
6773	CpH	+	MT-COX1	NA	0.0414621	0.438715
9424	CpH	+	MT-COX3	-0.326472	0.041569	0.439199
13805	CpH	+	MT-ND5	0.363971	0.0416594	0.439507
66	CpH	-	D-loop	-0.22115	0.041755	0.439869
13634	CpH	-	MT-ND5	-0.29407	0.0419673	0.441457
15980	CpH	+	MT-TRNP	0.782208	0.0420643	0.441829
9646	CpH	+	MT-COX3	0.736512	0.0422083	0.442375
15179	CpH	-	MT-CYTB	-0.287038	0.0422396	0.442375
3163	CpG	-	MT-RNR2	-0.46135	0.0423413	0.442794
13749	CpH	+	MT-ND5	0.500225	0.0424064	0.442829
7694	CpH	+	MT-COX2	-1.1728	0.0426461	0.44427
9535	CpH	+	MT-COX3	0.76182	0.042711	0.44427
9335	CpH	+	MT-COX3	0.429525	0.0427331	0.44427
12982	CpH	+	MT-ND5	0.627382	0.0427921	0.44427
1073	CpH	-	MT-RNR1	-0.511916	0.0430896	0.446712
1074	CpH	-	MT-RNR1	-0.488791	0.0431665	0.446863
11192	CpG	-	MT-ND4	0.270026	0.0433386	0.447473
652	CpH	-	MT-RNR1	-0.296881	0.0433501	0.447473
3522	CpH	+	MT-ND1	0.361826	0.0434547	0.447908
13244	CpH	+	MT-ND5	-0.744625	0.0439186	0.451409
15301	CpH	-	MT-CYTB	-0.221108	0.0439202	0.451409
5949	CpH	-	MT-COX1	0.264011	0.0440775	0.452333
2967	CpH	+	MT-RNR2	0.662135	0.0442194	0.452333
6904	CpH	-	MT-COX1	-0.277971	0.0442602	0.452333
13766	CpH	+	MT-ND5	0.625287	0.0443066	0.452333
11584	CpH	+	MT-ND4	-0.260042	0.0443254	0.452333
16099	CpH	+	D-loop	-0.406078	0.0444092	0.452545
4242	CpH	+	MT-ND1	1.27522	0.0446746	0.454604
6888	CpG	-	MT-COX1	-0.233211	0.0448306	0.454793
6021	CpG	-	MT-COX1	-0.36484	0.0448573	0.454793
3429	CpH	+	MT-ND1	-0.580065	0.0448956	0.454793
5308	CpH	+	MT-ND2	0.755606	0.0449515	0.454793
7986	CpG	-	MT-COX2	0.334565	0.0450102	0.454793
1141	CpH	+	MT-RNR1	-1.29063	0.0451062	0.455122
12629	CpH	-	MT-ND5	-0.195554	0.0453689	0.456664
2560	CpH	-	MT-RNR2	-0.661935	0.04546	0.456664
4250	CpH	+	MT-ND1	2.53721	0.0454606	0.456664
9092	CpH	+	MT-ATP6	0.880597	0.0455136	0.456664
3715	CpH	-	MT-ND1	-0.199369	0.0458184	0.458035
6926	CpH	+	MT-COX1	2.67578	0.0458571	0.458035
6823	CpH	+	MT-COX1	-1.38904	0.0459064	0.458035
709	CpG	-	MT-RNR1	-0.388428	0.0459725	0.458035
3524	CpH	+	MT-ND1	0.406893	0.0459968	0.458035
9671	CpH	+	MT-COX3	0.661361	0.0460651	0.458035
9429	CpH	-	MT-COX3	0.400156	0.0460972	0.458035
2842	CpH	+	MT-RNR2	-1.07728	0.046162	0.458045
4982	CpH	+	MT-ND2	0.939287	0.0463609	0.459383
9622	CpH	+	MT-COX3	0.656307	0.0465111	0.460235
54	CpH	-	D-loop	-0.309103	0.0467096	0.461279
9515	CpH	+	MT-COX3	0.620606	0.0467998	0.461279
1671	CpH	-	MT-RNR2	-0.334557	0.046992	0.461279
9584	CpH	+	MT-COX3	0.615783	0.0470412	0.461279
2257	CpH	+	MT-RNR2	-0.885333	0.0470502	0.461279
6231	CpH	+	MT-COX1	-0.625752	0.0470539	0.461279
935	CpG	+	MT-RNR1	0.944339	0.0470667	0.461279
9269	CpH	+	MT-COX3	0.616596	0.0472578	0.462521
4137	CpH	+	MT-ND1	0.671059	0.0474733	0.46375
6824	CpG	+	MT-COX1	-1.75886	0.0475128	0.46375
4110	CpH	+	MT-ND1	0.75765	0.0475838	0.463813
4029	CpH	+	MT-ND1	0.538053	0.0476827	0.464146
4088	CpH	+	MT-ND1	0.624826	0.0478771	0.465407
8858	CpH	-	MT-ATP6	-0.262648	0.0480259	0.466222
14453	CpH	-	MT-ND6	0.21696	0.0481587	0.466773
15764	CpH	-	MT-CYTB	-0.188437	0.0482128	0.466773
4886	CpH	+	MT-ND2	0.498185	0.0484008	0.467585
15659	CpH	+	MT-CYTB	-0.565595	0.0484595	0.467585
6801	CpH	-	MT-COX1	-0.389083	0.0484922	0.467585
1816	CpH	-	MT-RNR2	-0.495458	0.048758	0.46915
8295	CpH	+	MT-TRNK	0.446651	0.0487853	0.46915
6884	CpH	+	MT-COX1	2.51763	0.0491395	0.471058
11450	CpH	+	MT-ND4	-0.533247	0.0491996	0.471058
7074	CpH	-	MT-COX1	-0.367135	0.0492828	0.471058
2114	CpH	+	MT-RNR2	-0.973036	0.0493036	0.471058
11898	CpH	+	MT-ND4	-0.837644	0.0493121	0.471058
8608	CpH	+	MT-ATP6	-0.523268	0.0494903	0.471243
6305	CpH	-	MT-COX1	-0.409671	0.0495179	0.471243
3009	CpG	+	MT-RNR2	0.543823	0.0495285	0.471243
13714	CpG	-	MT-ND5	-0.259608	0.0498038	0.471895
13784	CpH	+	MT-ND5	0.350597	0.049812	0.471895
16548	CpH	+	D-loop	-0.739679	0.049815	0.471895
3196	CpH	-	MT-RNR2	0.373954	0.0498601	0.471895
7623	CpH	+	MT-COX2	-0.679349	0.0499364	0.471994
